# Supplementary material for: Physical and virtual nutrient flows in global telecoupled agricultural trade networks
Source: Nat Commun. 2023 Apr 26;14:2391. doi: 10.1038/s41467-023-38094-4 (PMC10130181; doi:10.1038/s41467-023-38094-4)
Supplement: Supplementary file 4 — Supplementary Dataset 1 [file 41467_2023_38094_MOESM4_ESM.xlsx]

## Sheet: Cover page
Article	Physical and virtual nitrogen / phosphorus flows in global telecoupled agricultural trade networks
Title	Supplementary Data 1
File description	This dataset contains the list of the 320 products in 8 category considered in the analyses. Physical N,P contents and kcal content used in the calculation are reported for each product.

## Sheet: Supplementary Data 1
Product category	Group category	kcal content	Physical N	Physical P
		（kcal/100g）	content (kg/t)	content (kg/t)
Crop products
Wheat	Cereal	334	19.52	3.41
Flour, wheat	Cereal	364	17.44	1.75
Bran, wheat	Cereal	213	19.36	11.43
Macaroni	Cereal	367	19.2	1.53
Bread	Cereal	249	13.12	0.87
Bulgur	Cereal	345	19.68	3.41
Pastry	Cereal	369	11.84	1.53
Rice, paddy	Cereal	280	9.6	3.77
Rice, husked	Cereal	357	12	0.57
Rice, milled/husked	Cereal	357	12	1.14
Rice, paddy (rice milled equivalent)	Cereal	280	9.6	3.77
Rice, milled	Cereal	357	12	1.41
Rice, broken	Cereal	360	10.72	1.41
Oil, rice bran	Cereal	884	0	0
Cake, rice bran	Cereal	276	21.28	11.43
Flour, rice	Cereal	366	10.24	1.3
Beverages, fermented rice	Cereal	133	0.48	0.32
Cereals, breakfast	Cereal	267	19.7	0.59
Barley	Cereal	332	19.2	3.42
Barley, pearled	Cereal	346	14.4	2.05
Malt	Cereal	368	20.96	0.17
Beer of barley	Cereal	49	0.8	0.32
Maize	Cereal	356	15.2	2.13
Germ, maize	Cereal	373	17.76	2.13
Flour, maize	Cereal	363	13.44	0
Bran, maize	Cereal	380	152	11.43
Oil, maize	Cereal	884	0	0
Cake, maize	Cereal	466.05	46.24	9.1
Rye	Cereal	319	19.2	3.37
Oats	Cereal	385	20.8	3.42
Oats rolled	Cereal	384	25.6	4.15
Millet	Cereal	340	15.52	2.75
Bran, millet	Cereal	449	21.92	11.43
Sorghum	Cereal	343	16.16	3.3
Bran, sorghum	Cereal	449	18.72	11.43
Buckwheat	Cereal	330	19.2	2.94
Bran, buckwheat	Cereal	492	55.36	11.43
Quinoa	Cereal	342	19.2	2.94
Fonio	Cereal	338	12.8	3.41
Triticale	Cereal	327	18.56	3.8
Grain, mixed	Cereal	340	12.8	3.41
Flour, mixed grain	Cereal	364	16	1.75
Infant food	Cereal	368	24.32	1.09
Wafers	Cereal	439	14.72	1.22
Flour, cereals	Cereal	364	16	1.75
Mixes and doughs	Cereal	413	1.03	3.41
Food preparations, flour, malt extract	Cereal	41	1.92	0.17
Potatoes	vegetable and fruit	67	2.56	0.5
Flour, potatoes	vegetable and fruit	355	13.6	0.5
Potatoes, frozen	vegetable and fruit	73	1.92	0.5
Potato offals	vegetable and fruit	362	0.8	0.5
Sweet potatoes	vegetable and fruit	92	1.12	0.41
Flour, cassava	vegetable and fruit	338	2.4	0.12
Cassava dried	vegetable and fruit	212	4.48	0.38
Starch, cassava	vegetable and fruit	362	0.8	0.12
Sugar beet	Sugar crops and oil crops	70	2.08	0.22
Maple sugar and syrups	Sugar crops and oil crops	348	0	0
Sugar Raw Centrifugal	Sugar crops and oil crops	373	0	0.24
Sugar non-centrifugal	Sugar crops and oil crops	351	1.6	0
Sugar refined	Sugar crops and oil crops	387	0	0.003
Molasses	Sugar crops and oil crops	232	0	0
Fructose and syrup, other	Sugar crops and oil crops	375	0	0
Sugar confectionery	Sugar crops and oil crops	310	0	0
Beet pulp	Sugar crops and oil crops	288	17.76	0.45
Sugar flavoured	Sugar crops and oil crops	310	0	0.03
Glucose and dextrose	Sugar crops and oil crops	318	0	0
Lactose	Sugar crops and oil crops	387	0	1.89
Beans, dry	Beans and Nuts	341	35.36	4.19
Broad beans, horse beans, dry	Beans and Nuts	343	37.44	4.26
Peas, dry	Beans and Nuts	346	36	3.75
Chick peas	Beans and Nuts	358	32.16	3.32
Lentils	Beans and Nuts	346	38.72	4.11
Bambara beans	Beans and Nuts	365	28.32	4.19
Vetches	Beans and Nuts	325	50.4	3.62
Flour, pulses	Beans and Nuts	340	35.2	5.5
Cashew nuts, with shell	Beans and Nuts	252	12.32	3.73
Chestnut	Beans and Nuts	158	2.88	0.87
Almonds, with shell	Beans and Nuts	236	12.8	1.78
Walnuts, with shell	Beans and Nuts	289	10.24	4.09
Pistachios	Beans and Nuts	289	16.48	5
Kola nuts	Beans and Nuts	355	14.4	0.76
Hazelnuts, with shell	Beans and Nuts	291	9.6	1.1
Areca nuts	Beans and Nuts	245	7.84	0.76
Brazil nuts, shelled	Beans and Nuts	315	11.04	6.74
Cashew nuts, shelled	Beans and Nuts	574	24.48	3.73
Almonds shelled	Beans and Nuts	589	32	4.54
Walnuts, shelled	Beans and Nuts	642	22.88	4.09
Hazelnuts, shelled	Beans and Nuts	632	20.8	3.33
Nuts, prepared (exc. groundnuts)	Beans and Nuts	615	179.2	4.09
Soybeans	Beans and Nuts	335	60.8	5.5
Oil, soybean	Beans and Nuts	884	0	0
Cake, soybeans	Beans and Nuts	261	73.6	7.1
Soya sauce	Beans and Nuts	56	19.2	5.5
Soya paste	Beans and Nuts	114	19.2	0.97
Groundnuts, shelled	Beans and Nuts	567	41.12	3.41
Oil, groundnut	Beans and Nuts	884	0	0
Cake, groundnuts	Beans and Nuts	363	66.72	8.5
Groundnuts, prepared	Beans and Nuts	580	42.88	4.1
Peanut butter	Beans and Nuts	589	38.88	3.93
Coconuts	Sugar crops and oil crops	184	2.72	0.94
Coconuts, desiccated	Sugar crops and oil crops	660	11.04	0.94
Copra	Sugar crops and oil crops	636	9.6	0.89
Oil, coconut (copra)	Sugar crops and oil crops	884	0	0
Cake, copra	Sugar crops and oil crops	480.39	35.84	8.5
Oil, palm	Sugar crops and oil crops	158	0.48	0
Oil, palm kernel	Sugar crops and oil crops	884	0	0
Cake, palm kernel	Sugar crops and oil crops	480.39	26.72	8.5
Olives	Sugar crops and oil crops	175	2.08	0.17
Oil, olive, virgin	Sugar crops and oil crops	884	0	0
Olives preserved	Sugar crops and oil crops	109	1.76	0.17
Karite nuts (sheanuts)	Sugar crops and oil crops	579	10.88	3
Butter of karite nuts	Sugar crops and oil crops	711	0	0
Oil, castor beans	Sugar crops and oil crops	884	0	0
Sunflower seed	Sugar crops and oil crops	308	19.68	6.18
Oil, sunflower	Sugar crops and oil crops	884	0	0
Cake, sunflower	Sugar crops and oil crops	463.66	51.84	11.3
Rapeseed	Sugar crops and oil crops	494	31.36	5.46
Oil, rapeseed	Sugar crops and oil crops	884	0	0
Cake, rapeseed	Sugar crops and oil crops	461.27	60.96	12.9
Oil, olive residues	Sugar crops and oil crops	884	0	0
Oil, safflower	Sugar crops and oil crops	884	0	0
Cake, safflower	Sugar crops and oil crops	506.68	71.04	8.5
Sesame seed	Sugar crops and oil crops	573	28.32	4.09
Oil, sesame	Sugar crops and oil crops	898	0.03	0
Cake, sesame seed	Sugar crops and oil crops	376	65.12	8.5
Mustard seed	Sugar crops and oil crops	469	39.84	8.5
Cake, mustard	Sugar crops and oil crops	226	2.31	12.9
Flour, mustard	Sugar crops and oil crops	469	42.24	1.75
Poppy seed	Sugar crops and oil crops	533	28.8	8.54
Oil, poppy	Sugar crops and oil crops	884	0	0
Vegetable tallow	Sugar crops and oil crops	884	0	0
Kapokseed in shell	Sugar crops and oil crops	574	46.24	5.24
Oil, kapok	Sugar crops and oil crops	884	0	0
Cake, kapok	Sugar crops and oil crops	573.6	46.24	8.5
Cottonseed	Sugar crops and oil crops	253	27.68	5.24
Oil, cottonseed	Sugar crops and oil crops	884	0	0
Cake, cottonseed	Sugar crops and oil crops	478	75.68	8.5
Linseed	Sugar crops and oil crops	498	28.8	6.62
Oil, linseed	Sugar crops and oil crops	884	0	0
Cake, linseed	Sugar crops and oil crops	494.73	54.56	6.62
Cake, hempseed	Sugar crops and oil crops	393	59.52	8.5
Cabbages and other brassicas	vegetable and fruit	19	1.6	0.36
Artichokes	vegetable and fruit	20	1.76	1.3
Asparagus	vegetable and fruit	12	2.56	0.45
Lettuce and chicory	vegetable and fruit	12	1.76	0.23
Spinach	vegetable and fruit	16	3.36	0.46
Tomatoes	vegetable and fruit	17	1.28	0.22
Juice, tomato	vegetable and fruit	76	5.44	0.16
Tomatoes, paste	vegetable and fruit	84	6.08	0.34
Tomatoes, peeled	vegetable and fruit	19	1.44	0.11
Cauliflowers and broccoli	vegetable and fruit	9	1.28	0.52
Pumpkins, squash, and gourds	vegetable and fruit	19	1.44	0.44
Cucumbers and gherkins	vegetable and fruit	13	0.8	0.17
Eggplants (aubergines)	vegetable and fruit	21	1.44	0.21
Chillies and peppers, green	vegetable and fruit	25	1.76	0.19
Onions, shallots, green	vegetable and fruit	24	2.72	0.33
Onions, dry	vegetable and fruit	31	1.76	2.43
Garlic	vegetable and fruit	130	19.2	1.34
Beans, green	vegetable and fruit	50	4.8	0.37
Peas, green	vegetable and fruit	31	3.36	1.13
Carrots and turnips	vegetable and fruit	38	1.44	0.35
Maize, green	vegetable and fruit	56	3.36	0.83
Sweet corn frozen	vegetable and fruit	54	2.88	0.83
Sweet corn prep or preserved	vegetable and fruit	77	3.68	0.83
Mushrooms and truffles	vegetable and fruit	24	3.2	1.25
Mushrooms, canned	vegetable and fruit	24	3.04	0.69
Vegetables, dehydrated	vegetable and fruit	341	10.56	1.9
Vegetables in vinegar	vegetable and fruit	29	2.24	0.3
Vegetables, frozen	vegetable and fruit	71	5.28	0.52
Vegetables, temporarily preserved	vegetable and fruit	65	5.28	0.52
Vegetables, preserved, frozen	vegetable and fruit	22	2.24	0.52
Vegetables, homogenized preparations	vegetable and fruit	52	9.6	0.52
Bananas	vegetable and fruit	60	1.12	0.23
Plantains and others	vegetable and fruit	75	1.28	0.36
Oranges	vegetable and fruit	34	1.12	0.2
Juice, orange, single strength	vegetable and fruit	42	0.96	0.16
Juice, orange, concentrated	vegetable and fruit	159	3.84	0.9
Tangerines, mandarins, clementines, satsumas	vegetable and fruit	32	0.8	0.2
Lemons and limes	vegetable and fruit	15	0.96	0.16
Juice, lemon, single strength	vegetable and fruit	22	0.8	0.08
Juice, lemon, concentrated	vegetable and fruit	16	0.48	0.9
Grapefruit (inc. pomelos)	vegetable and fruit	16	0.48	0.16
Juice, grapefruit	vegetable and fruit	39	0.8	0.14
Juice, grapefruit, concentrated	vegetable and fruit	146	3.2	0.9
Juice, citrus, single strength	vegetable and fruit	47	0.96	0.16
Juice, citrus, concentrated	vegetable and fruit	157	3.36	0.9
Apples	vegetable and fruit	48	0.16	0.11
Cider etc	vegetable and fruit	17	0	0
Juice, apple, single strength	vegetable and fruit	47	0.16	0.06
Juice, apple, concentrated	vegetable and fruit	166	0.8	0.38
Pears	vegetable and fruit	54	0.64	0.12
Quinces	vegetable and fruit	35	0.32	0.08
Apricots	vegetable and fruit	45	2.08	0.21
Apricots, dry	vegetable and fruit	238	5.92	1.14
Cherries, sour	vegetable and fruit	65	1.76	0.19
Cherries	vegetable and fruit	65	1.76	0.23
Peaches and nectarines	vegetable and fruit	33	0.8	0.21
Plums and sloes	vegetable and fruit	52	1.12	0.17
Plums dried (prunes)	vegetable and fruit	208	3.68	0.73
Strawberries	vegetable and fruit	28	0.96	0.26
Gooseberries	vegetable and fruit	59	2.24	0.3
Currants	vegetable and fruit	59	2.24	1.1
Blueberries	vegetable and fruit	120	1.12	0.13
Cranberries	vegetable and fruit	47	0.64	0.1
Grapes	vegetable and fruit	53	0.8	0.16
Raisins	vegetable and fruit	299	5.12	0.19
Juice, grape	vegetable and fruit	61	0.96	0.14
Wine	vegetable and fruit	68	0	0.28
Vermouths & similar	vegetable and fruit	137	0.16	0
Watermelons	vegetable and fruit	17	0.48	0.09
Melons, other (inc.cantaloupes)	vegetable and fruit	17	0.64	0.24
Figs	vegetable and fruit	73	1.28	0.32
Figs dried	vegetable and fruit	253	4.8	1.08
Mangoes, mangosteens, guavas	vegetable and fruit	45	0.64	0.13
Avocados	vegetable and fruit	119	2.4	0.43
Pineapples	vegetable and fruit	26	0.32	0.09
Pineapples canned	vegetable and fruit	78	0.64	0.06
Juice, pineapple	vegetable and fruit	56	0.48	0.05
Dates	vegetable and fruit	156	2.4	0.57
Juice, pineapple, concentrated	vegetable and fruit	179	2.08	0.3
Persimmons	vegetable and fruit	82	0.96	0.25
Cashewapple	vegetable and fruit	43	1.28	0.11
Kiwi fruit	vegetable and fruit	52	1.44	0.31
Papayas	vegetable and fruit	26	0.64	0.16
Fruit, cooked, homogenized preparations	vegetable and fruit	59	0.48	0.11
Feed, pulp of fruit	vegetable and fruit	212	0.96	1.1
Beverages, non-alcoholic	vegetable and fruit	39	0	0.16
Beverages, distilled alcoholic	other crop products	295	0	0
Straw husks	other crop products	442.15	6.72	1
Forage products	other crop products	0	0	3.1
Coffee, green	other crop products	47	10.72	1.6
Coffee, roasted	other crop products	56	12.8	1.92
Coffee, substitutes containing coffee	other crop products	56	12.8	1.92
Coffee, extracts	other crop products	129	6.4	1.92
Coffee, husks, and skins	other crop products	47	10.72	1.92
Cocoa, beans	other crop products	414	6.4	6.56
Cocoa, paste	other crop products	472	2.72	6.56
Cocoa, butter	other crop products	711	0	0
Cocoa, powder & cake	other crop products	261	27.68	6.56
Tea	other crop products	40	16	3.14
Maté	other crop products	40	16	3.14
Tea, mate extracts	other crop products	18	7.2	3.14
Hops	other crop products	40	0.64	15
Pepper (piper spp.)	other crop products	276	17.12	0.19
Chillies and peppers, dry	other crop products	25	1.76	0.32
Vanilla	other crop products	438	2.45	1.1
Cinnamon (cannella)	other crop products	261	6.24	0.64
Cloves	other crop products	323	9.6	0.18
Nutmeg, mace, and cardamoms	other crop products	525	9.28	2.1
Anise, badian, fennel, coriander	other crop products	345	25.28	0.51
Ginger	other crop products	347	14.56	0
Peppermint	other crop products	43	0.61	0
Feed and meal, gluten	other crop products	0	0	1.9
Feed supplements	other crop products	0	0	7.1
Hay (clover, lucerne,etc)	other crop products	440	6.72	3.62
Hay (unspecified)	other crop products	434.98	6.08	3.1
Alfalfa meal and pellets	other crop products	265	48.8	3.4
Animal products
Cattle	meat products	146	35.4	1.9
Meat, cattle	meat products	146	35.4	1.9
Offals, edible, cattle	other Animal Products	105	29.44	1.6
Fat, cattle	other Animal Products	847	3.2	0
Meat, cattle, boneless (beef & veal)	meat products	150	29.6	1.9
Meat, beef, and veal sausages	meat products	225	23.52	1.5
Meat, beef, preparations	meat products	233	40	1.5
Milk, whole fresh cow	Eggs and dairy products	61	5.28	0.92
Cream fresh	Eggs and dairy products	195	4.32	0.85
Butter, cow milk	Eggs and dairy products	717	1.44	0.21
Milk, skimmed cow	Eggs and dairy products	35	5.44	0.97
Milk, whole condensed	Eggs and dairy products	271	16	7.14
Whey, condensed	Eggs and dairy products	26	1.44	0.43
Yoghurt	Eggs and dairy products	61	5.6	0.96
Yoghurt, concentrated or not	Eggs and dairy products	82	7.52	0.92
Buttermilk, curdled, acidified milk	Eggs and dairy products	75	4.8	0.9
Milk, whole evaporated	Eggs and dairy products	134	10.88	7.14
Milk, whole dried	Eggs and dairy products	496	42.08	7.14
Milk, skimmed dried	Eggs and dairy products	362	57.92	10.2
Whey, dry	Eggs and dairy products	346	19.68	5.76
Cheese, whole cow milk	Eggs and dairy products	387	40	5
Cheese, processed	Eggs and dairy products	247	73.6	6.27
Ice cream and edible ice	Eggs and dairy products	149	3.2	1.17
Buffaloes	meat products	77	18.08	1.9
Sheep	meat products	123	22.4	1.62
Meat, sheep	meat products	123	22.4	1.62
Offals, sheep, edible	other Animal Products	117	23.36	1.6
Milk, whole fresh sheep	Eggs and dairy products	94	9.44	0.9
Cheese, sheep milk	Eggs and dairy products	310	37.12	5
Goats	meat products	123	22.4	1.9
Meat, goat	meat products	123	22.4	1.9
Offals, edible, goats	other Animal Products	117	23.36	1.6
Pigs	meat products	326	19.2	1.92
Meat, pig	meat products	326	19.2	1.92
Offals, pigs, edible	other Animal Products	113	29.28	1.6
Fat, pigs	meat products	712	7.52	0
Meat, pork	meat products	220	21.44	1.92
Bacon and ham	meat products	362	20.96	1.36
Meat, pig sausages	meat products	417	18.72	1.55
Meat, pig, preparations	meat products	239	25.76	1.36
Lard	meat products	902	0	0
Chickens	meat products	122	19.68	1.65
Meat, chicken	meat products	122	19.68	1.65
Offals, liver chicken	other Animal Products	125	28.8	2.4
Fat, liver prepared (foie gras)	other Animal Products	462	18.24	0
Meat, chicken, canned	meat products	165	34.88	1.65
Eggs, hen, in shell	Eggs and dairy products	139	17.12	2.14
Eggs, liquid	Eggs and dairy products	158	19.36	2.14
Eggs, dried	Eggs and dairy products	594	73.28	7.57
Ducks	meat products	291	13.28	1.96
Meat, duck	meat products	291	13.28	1.96
Meat, goose, and guinea fowl	meat products	301	20.64	1.84
Offals, liver geese	other Animal Products	133	26.24	2.4
Offals, liver duck	other Animal Products	136	29.92	2.4
Turkeys	meat products	126	25.76	1.75
Meat, turkey	meat products	126	25.76	1.75
Pigeons, other birds	meat products	226	22.72	3.1
Eggs, other bird, in shell	Eggs and dairy products	139	17.12	2.14
Meat, game	meat products	104	28.8	2.1
Meal, meat	meat products	238	25.6	1.9
Margarine, liquid	other Animal Products	720	0.96	0
Margarine, short	other Animal Products	720	0.96	0
Oil, boiled etc	other Animal Products	902	0	0
