# Supplementary material for: Physical and virtual nutrient flows in global telecoupled agricultural trade networks
Source: Nat Commun. 2023 Apr 26;14:2391. doi: 10.1038/s41467-023-38094-4 (PMC10130181; doi:10.1038/s41467-023-38094-4)
Supplement: Supplementary file 5 — Supplementary Dataset 2 [file 41467_2023_38094_MOESM5_ESM.xlsx]

## Sheet: Cover page
Article	Physical and virtual nitrogen / phosphorus flows in global telecoupled agricultural trade networks
Title	Supplementary Data 2
File description	This dataset contains fertiliser and manure application rates of N and P to soils by crop and by country (2016). The units of value are kg ha-1.

## Sheet: N application
Country	wheat	rice	barley	maize	rye	oats	millet	sorghum	buckwheat	quinoa	fonio	triticale	potato	cassava	sugarcane	sugarbeet	bean	broadbean	pea	chickpea	lentil	bambara	vetch	brazil	cashew	chestnut	walnut	pistachio	kolanut	hazelnut	areca	soybean	groundnut	coconut	oilpalm	olive	karite	sunflower	rapeseed	sesame	mustard	poppy	cottonseed	linseed	cabbage	artichoke	asparagus	lettuce	spinach
Armenia	692.909		391.455	373.508	4194.68	92.3096							774.737			19.8583	962.614		918.194		974.624						16.349			376.998														0.166328	675.778
Afghanistan	35.5911	7.2517	2.37531	6.2039			21.798						279.517		34.5637	9.06748											0.0179744	0.0599653								0		6.78208		0.0560855			1.55939	0.107215
Albania	335.385		58.9828	186.373	286.312	51.2525							199.368			399.678	140.746	83.5497					34.6594			1.58989						24.3157				15.4893		303.714					72.7718		0.754518			0.000178462	5.75203e-05
Algeria	17.4811	17.5669	11.2602	3.41851		10.1476		2.87552				7.14878	61.8177				22.5801	17.2585	15.9702	25.1456	2.17496		40.8404										52.2759			3.16196		8.0148	12.9692				7.81015		14.2529	22.355
Angola	5.66735	1.96466		2.60083			9.40373	0.00239232					1.14031	5.47033	5.0942		5.37325								7.68088							0.000461058	1.39684		6.69259			6.03479		6.42855			140.637		0.00100011
Antigua and Barbuda				104.88										61.3015																													-14.3308		-10.4884
Argentina	85.175	43.509	9.93419	20.7494	35.8112	43.1848	159.443	21.2346					46.0386	20.0092	34.1206		18.7982	214.261	10.9615	1.72803	16.3133						6.48575					11.6672	24.4033			4.69487		74.6367	1.74396				40.0145	108.277		61.755	10.1835
Australia	67.3427	261.909	58.6155	72.3305	35.1072	50.804	47.5774	77.0031				238.479	201.142		227.481		17.0592	27.7714	81.9505	10.4863	35.7216		61.3224				0.12703	1.05744				58.2511	668.284			0.378342		137.571	27.9025				193.144	60.0719	96.5324		39.0491	28.9994	14.0427
Austria	107.053		184.368	127.219	118.279	126.574	29.2384	0.412879				45.2056	128.8			104.079		20.5509	390.918				0.0280669									9.34046						73.0321	184.144			14.7264		0.0103986	152.017		11.6604	50.4518	44.7187
Bahamas				571.198										182.57	256.202																			0											0			0
Bahrain													862.051																																535.846			216.743
Barbados				319.823										93.2396	379.598		-900.279																487.955	-414.164											-1582.41			-271.014
Bangladesh	130.212	86.3345	189.212	0.525404			28.4539	59.8416					41.2105		173.231		83.0327		143.777	492.555	105.654										19.8473	0.00794154	41.0089	63.2037					127.91	156.941			105.601	863.465	52.5526			95.1918	50.1714
Bhutan	14.9145	4.81187	3.76555	21.4503			41.2638		5.86278				4.8638		18.0583		0.115157		0.167025								0.0191982				9.48568e-05	3.90511	0					1.83707e-22			19.9339				0.00565971		0.00643121
Bolivia (Plurinational State of)	1.88353	2.40856	3.72086	7.2314	3.4634	4.07421		0.429895		2.63051			11.8145	13.193	5.02408		4.96639	20.918	33.2699	31.0194						1.2388						4.37233	1.74003					11.0429		0.000536766			10.2649	0.0329466	40.0412			4.87458
Botswana				96.0194			117.701	375.494																									165.119					186.5					1021.79		4.79949				0
Brazil	52.7438	143.688	101.396	101.201	153.583	47.1659		80.3198	49.7353			0.0242769	284.246	113.524	75.6614		72.6412	47.4719	308.263						8.61657		23.9296					22.4563	47.193	130.369	54.2716	1.15883		39.875	28.8185	39.2205			88.9543	40.9745
Belize		294.645		194.1				67.2788					195.731	110.838	220.557		125.127		0													12.6025	58.8983	69.8181											238.521
Brunei Darussalam		21.9717												20.3087																				52.2604														0	0
Bulgaria	190.694	71.0984	125.763	37.7371	529.863	200.404	435.161	223.883				50.0379	2182.61				709.401	0.150092	30.9929	80.3452	68.3585		35.2702			0.0643213	32.4913			0.0038907		5.09156	364.041					24.7914	0.911743		27.4143	0.299635	127.351	27.1023	254.585		85.0547	328.592	318.567
Myanmar	7.38375	12.9562		6.67282			10.5064	4.24217e-05					8.06837	0.288316	10.7227		6.26892		9.99374	6.18284	19.9048				0.00330639						1.65003	3.44421	9.51723	27.9934				18.9779		2.60649	6.4034		10.6907
Burundi	0.989183	0.87487		4.40947			4.21537	7.44561					5.20691	1.96363	1.97734		7.87472		215.058													0.0425833	5.8641		0.325332								13.5165
Cameroon	2.31054	0.375434		4.07138			3.97627	12.9863					16.9919	12.3914	19.0076		6.94439	0				2.67514				1.81842			1.83843	2398.01		1.61763	9.69649	16.7409	3.10164					1.10915			10.3427		15.1842
Canada	84.2429		186.209	206.991	80.2904	115.804			189.383			108.294	395.951			55.8707	138.913		68.6245	282.541	17.7163											34.4662						70.3307	59.539		67.3641			114.596	113.331		19.9643	64.2186	60.8295
Central African Republic		0.0522145		0.166864			0.0780123	0.116722					0.00827704	0.417939	0.0245919																		0.488091		0.207223					0.150135			0.238233
Sri Lanka		72.5577		11.6025			29.8395	28.9935					32.1894	52.1451	30.7342		73.3626								16.9901						0	6.06729	16.1572	48.9988						13.9288	74.2254				37.0333
Chile	337.333	264.788	227.571	567.501	94.4495	134.951						0.0235184	286.992			1629.69	340.607		128.931	843.849	267.11					0.0798511	12.026			0						8.78887		343.178	122.069					27.7983	194.563	135.114	94.0157	47.4105
China	258.176	253.979	429.057	133.843	432.345	250.785	260.051	321.174	142.363			103.446	207.554	99.5899	203.278	461.579	188.1	159.317	107.025	107.158	187.043				1250.27	30.5061	49.4033	55.7307		50.6904		158.908	183.512	130.564	102.369			143.027	245.399	416.884	114.466		271.727	156.656	176.974	60.6088	65.0802	65.3593	98.2238
Colombia	439.381	230.453	150.076	218.269				6448.28					315.78	89.4712	230.138	0.275872	95.6331	0.141128	0.00927494	0.00481192	34.6585				5.03362e-05							38.4175	26.933	127.796	120.183					143.018			365.446		905.61		1044.01	12.5777	45.6245
Congo, Rep.		1.80821		1.29645			0.000772084						1.43235	0.935505	1.64724		2.94333		2.80375														0.922639	7.0223	1.206					1.84296					3.92504			5.43076	0
Costa Rica		739.179		423.662									538.006	101.887	318.601		121.487																56.4979	444.103	147.38					54.9094			39.247		139.008	0	0	0	0
Cuba		92.0483		18.9596				0.26327					6.92367	15.0775	91.5942		15.7936																3.36428	32.6304											29.0583
Cyprus	0		0			0							0				0	0		0	0		1693.51				0	0		0			0			0				5838.72					0	0		1076.52	0
Azerbaijan	83.2366	8.42881	23.5434	20.0615	203.859	6.19317	5.84423	123.216					64.1924			10.3598	82.1725	4987.53	0.322816		176.556					7.27548	56.9275	0.744738		8.73245		21.2766				2.2243		8.72258					122.736		61.4932
Benin		2.62927		3.38987			11.6513	11.2608			3.71604		21.9923	2.40813	17.2879		4.82047								0.423658				0.770277			0.028903	4.1	4.83087	1.57459		5.36549			6.44922			5.62889
Denmark	174.968		110.722	0	67.0946	73.5405						306.034	111.941			222.017			1551.82											0									79.1624		30.4604			151.519	73.8528		0	37.6205	0
Dominica				-13.2088									-13.6204	-7.73763	-10.5255																			8.05678											4.79286			4.88315
Dominican Republic		168.02		75.9286				488.685					162.73	64.1678	175.104		46.5394	54.9619	37.1807	0					11.4406								27.5777	51.0419	73.9041										25.2446			11.3869
Belarus	44.0115		192.635	5.09072	340.414	138.788	0.022627		55.161			27.2494	228.511			107.717	106.821		447.383				0.357802				43.5267			20.1692								295.901	15.6047					64.3276	199.232
Ecuador	36.0249	113.753	121.648	205.796	65.7587	28.3116		7.98656		11.148			317.916	63.9051	82.3785	87.0747	115.049	193.245	106.15		27.8264											65.5257	28.1669	130.43	52.7649			0		91.6091			111.809	11.3572	31.5905		8.76603	13.5208
Egypt	234.917	259.613	312.288	352.87	50.3278			58.78					280.393		165.808	16.8586	111.21	1082.75	310.864	1254.89	904.928		282.049				121.893					121.053	123.039			52.7197		490.61		199.823			1266.9	649.693	278.035	91.9964		375.559	405.582
El Salvador		167.929		85.883				59.6551					53.7867	11.5911	123.999		30.4019								53.9913							20.5341		170		20.7642				402.203			1329.62		44.2269
Estonia	59.2255		111.624		181.318	132.307			3.63976			15.4622	181.306				6.57893		11.7486																				46.3922					43.3129	219.206
Fiji		-79.0794		-57.6517				-49.5273					-15.7587	-34.1912	-57.1471																		-25.1841	1555.56											137.814
Finland	86.2926		151.408		127.673	104.437							161.763			494.733			44.528																				132.521						135.41		0	0	0
France	124.083	8.17926	155.904	324.452	33.462	188.302	8.08225	140.582	23.4518			88.5986	82.0042			242.439	119.862	71.7571	453.253		30.0611					19.7316	28.6896			16.1896		33.5988		4.10153e-05		8.99194		268.634	159.466		12.7239	42.5087		94.4559	125.429	65.8577	64.1708	117.165	104.169
French Polynesia													0	0	0																			0											0			0
Georgia	274.61		99.6405	217.766	122.812	54.8789			8.17418				211.015				111.145		28.8259								133.555			17.5908		75.8635	32.8102					1071.94							706.157
Gabon		9.43962		11.7525										43.277	15.5407																	4.70219	20.4665		14.7846
Gambia		0.149868		0.182883			0.440549	0.307567						0.445047											0.000164746								0.483136		0.433712					0.826596			0.176423
Germany	174.294		242.509	179.673	211.463	268.202						155.933	241.23			234.533		75.9922	244.643								47.0092					1.12924						99.8907	170.532		41.9429	32.4807		1086.39	164.457		23.0856	30.6184	77.0176
Bosnia and Herzegovina	231.446		133.802	213.637	124.81	514.766			0.0133741			0	361.812			970.95	219.665		473.869	250.765			266.906			0.000467722	66.1008					19.7884				7.13466		162.553	53.4395						199.443			0.395951
Ghana		3.26016		13.8661		8.71372	12.4086	15.797						10.7231	6.9423		0.114153								0.558442				0.797177			0.000148418	9.41843	49.8616	4.93227		19.8966						52.4434
Greece	89.615	40.3068	54.6083	215.966	88.275	29.8662	0.421377	337.2				0.0014261	309.518			837.917	62.4574	115.214	50.8207	6.74026	3.57828		230.902			9.90491	22.7891	28.4754		110.808		12.1206	7.95034			9.51331		13.4851	0.0256209	4.81444			92.9367		115.106	80.3419	66.2322	19.1127	16.1935
Guatemala	1999.95	113.352	8113.48	112.938				258.512					86.3161	28.4844	97.0308		30.1728	47.6023														14.1948	36.7828	192.584	18.5471					56.9032			173.455		119.829			33.7116
Guinea		1.29872		0.275305			0.049277	0.364651			0.690841		2.25723e-23	3.77659	1.50525										0.251556								1.20561	5.49025	4.15198					0.398166			8.54416
Guyana		46.1647		34.2765										19.6722	75.4231			105.262	40.5223														4121.4	109.199											13.9371
Honduras	39.9421	65.5483		160.416				334.727					211.741	18.212	217.417		28.5355								22.8327							21.3831	122.228	171.85	47.0797					42.0289			48.8523		66.599			26.0163
Hungary	107.238	73.2131	91.852	127.762	119.237	93.4233	152.236	64.5996	38.9199			63.9486	355.744			304.705	270.622	81.0797	188.815	70.7735	2456.47		31.2825			19.602	23.8547			20.9194		22.382	0					41.034	43.7927		0.184053	25.7696		44.6517	181.407		14.0109	66.1804	71.1801
Croatia	118.003		29.0003	138.347	76.1494	35.9899	10.0297	172.113	2.1958			0.436352	438.672			146.82	307.282		941.258		231.641						8.56786			1.38829		15.0229				11.8973		49.9227	21.1607			0.53041			236.273			115.729
Iceland			0										0																																0
India	133.127	135.998	83.4808	44.652			66.4954	83.9653					99.6669	64.0056	131.626		25.1111		97.7008	58.9907	84.7649				22.462		51.0439				21.4488	40.7308	79.9688	59.9638				385.924	83.7037	34.462			25.9419	122.375	88.8476			42.3627
Indonesia		169.436		84.7593									110.233	102.832	87.8935		74.228								8.45078						10.2806	47.0278	64.58	71.341	24.9716								263.129		79.7347				16.6526
Iran (Islamic Republic of)	50.6928	68.7661	42.9093	49.0752	0.0113065		103.771						91.0392		20.5884	175.249	54.7075	0.0289643		27.3948	42.5886						22.6835	7.24356		7.32768		11.4952	6.55238			5.35528		28.9009	0.0274672	21.4688	0		152.046	266.828	73.6364	32.0848	36.8166	6.57573	4.3825
Iraq	38.0361	578.306	58.1059	252.366		0.0207445	0.0100461	0.00233745					1664.69		0.412345	0.218326	759.978	0.194164		103258	130106		0.749523				0.0913035					8.88589	0.179142			1.42567		163.483		0.0574229			3.1539	0.00257556	0.129002			0.0159962	0.0531629
Ireland	1094.97		847.818		393.681	546.353							1560.22			26719.7		0.134492	488.14																				185.583						690.242			195.688
Israel	356.76		741.436	520.286		22.5258							206.388						23.0299	190.499	3963.05												71.8563			47.0933		893.007		2959.01			473.871		36.3018	30.0219	80.3245	18.7821	273.324
Italy	87.7726	135.91	106.968	326.083	120.689	71.672		53.3532				0.124345	185.593			750.462	118.119	48.1327	41.1165	16.3075	16.2262		47.3748			25.4547	44.7495	25.4051		29.7392		49.4839				14.3418		80.3717	200.87	19.5842				32.5897	95.5252	46.8759	31.8366	52.9047	54.9415
Cte d'Ivoire		7.43782		20.8537			11.1439	4.42494			6.92412			3.01889	8.48345		0								0.337585				5.12785			32.5587	9.6658	52.3763	5.1619		11.8518			3.78825			20.7553
Kazakhstan	5.12045	3.96434	7.71265	3.59622	6.19745	18.0539	11.6065	0.155415	5.17633				7.87793			16.2235	2.09255		9.71548	16.8444	0.00762148						15.5971					0.20707	35.2847					2.08522	0.257305		10.1553		75.4489	0.0334645	33.5091	3.69347
Jamaica		167.496		19.6162									20.4166	7.92775	57.6012		34.4464	19.5823	44.8607														11.1089	60.3749											16.2354			3.7788	26.9112
Japan	113.635	174.425	36.9601	204.348		346.669	30.8089		13.992				209.514		182.749	253.518	116.38	61.5061	72.6292							21.3632						43.1837	127.345						21.4347	0					164.744		29.8434	38.1562	56.4081
Jordan	164.483		155.026	566.489			344.71	835.86					721.293							208.323	1481.45		23.3383					0								23.9629				367.434					136.507			65.2471	62.7131
Kyrgyzstan	25.1347	10.2578	2.57416	3.52201	5.83789	54.0251	7.91532	4.56096	73.1293			0.354565	14.0218			53.6103	0.00164722		2.0084								19.4951	1.0182		0.85314		0.391821	6.96356					19.2505	55.1761		1244.92		116.198	4.50537	25.6829			0.0599849
Kenya	8.53593	7.19324	8.82757	25.3967		19.9129	20.6903	19.2988					39.6617	32.9197	15.2635		9.79684			84.6228	52.1375				4.1867							0.00459204	26.3258	11.9241				23.0193		12.2429			23.4014	23.697	53.7287	0	6.03153	1.07832	10.6687
Cambodia		17.9849		8.72248										0.770483	1.01421		7.29923															5.94086	7.15108	31.2498	0					5.0271			24.9641
Korea, Rep.	22.5831	205.06	396.169	171.276	85.924		192.936	132.812	39.9716				150.845				104.891		0							38.3733	27.9519					98.2044	22.4109						92.0209	55.8667					163.657			84.9639	74.8994
Kuwait	19880		1091.88	37.8123									953.668																							12.1658									243.397			109.27	407.549
Latvia	20.3891		106.193		100.179	127.045			25.9025			162.256	685.384				2.77657		75.3535				692.59																68.158					757.345	306.41			0
Lebanon	177.332		92.168	112.298		126.594		212.611					186.065			3265.42	18.9176	69.5246	141.051	92.7328	135.546		976.099				35.126						162.526			19.1625				115.774					123.68	59.1962		58.2918	281.85
Libyan Arab Jamahiriya	20.4515		26.7178	14.7227			38.1531						27.4119				71.484	2200.78	41.0634	48.1764													22.0364			6.61602									25.382
Lithuania	49.026		273.015	0.163671	450.734	84.0941			13.9609			75.1759	713.659			439.12	6.19397		31.9466				4019.36																26.6204		67.045			1048.96	441.881	0	0		0
Madagascar	1.30684	6.39148		1.6449				0.215473					1.25733	4.57261	3.97717		4.79818		3.37146		7.52964				1.43637			0.100957				0.160082	1.17443	6.22277	0.24792								13.3241		10.116			0.585066
Malawi	121.004	47.6395		18.0727			5.37457	8.34037					191.435	9.34441	28.0096		9.32679		4.60594	75.6699	35.7929											0.00343215	9.76806					16.1074					19.691		8.62271
Malaysia		126.255		212.03										661.488	1595.14										18.4985						144.443		118.911	93.3429	85.0872										22.8291			0	0.00486366
Maldives				0			0	0						0																	0			0
Mali	1.78978	15.488		4.12708			25.4367	14.3943			15.5945		0.00129536	0.890247	7.86863	0	0.0114542					20.9259			0.0171435							0.00196517	15.1017				28.2711			0.0372597			18.2846		0.0579444			0.00757669
Malta	113897		106012										233945				-310423	-115480					-226053													-21746.6									-110482	0		0	0
Mauritius		0		-64.474									-68.5534	-19.9353	-111.06																		-217.872	4565.26											2146.37			2680.79
Mexico	121.897	273.587	72.6339	117.488	3.99911e-21	59.1543	983.115	114.104				2.18191	163.227	20.3731	128.591	2.80392e-21	32.3849	11.0058	73.2489	143.904	142.078		436.126		33.249		3.31482	3.56306				12.673	113.949	61.3207	22.4767	12.6971		3.2325	52.689	13.8948	516.017		83.7725	84.2081	76.4504	100.084	8.51885	18.1102	27.5944
Mongolia	58.4287		13.2993			35.9514							33.2504																	64.0084									0.667758						296.416
Morocco	19.2615	5.48829	27.5014	32.5649	4.3135	12.2568	13.3267	74.0723					115.631		86.3036	76.563		22.5236	29.9636	12.6635	68.3538		87.5446				9.59554					2.64373	26.8975			3.70615		52.9924	0.945922	22.9125			181.97		27.5316	22.6815	86.5528	13.2119
Mozambique	0.392993	0.818129		3.06383			4.90214	4.53576					5.47994	1.81189	3.48076		1.98979								5.15375							0.0310191	2.34996	35.9314				6.47856		0.700605			12.9122
Moldova	34.693		33.9491	25.9935	144.192	87.7965	290.81	4.61253	316.946				116.334			122.959	63.0199		127.928	14.4993			199.12				7.25098			10.7824		4.32357						23.0041	0.286841						91.5465
Namibia	4.31169			10.5259			68.5879	75.1495					0.00620505				1739.39																3.53349					26.0594							0
Nauru																																		0
Nepal	23.3195	32.6	12.2272	22.5304			20.1461		0.0524737				19.345		17.2146		30.1945	0.147432		30.2818	21.0797						0.0352392				0.000418156	2.01373		6.59793							23.5171		156.995	13.1439	1.25937			0.241076
Netherlands	456.525		473.807	713.379	649.056	341.775						777.128	509.311			648.35	457.937	714.512	881.415																				236.923			259.646		190.02	266.648		76.363	83.8854	165.614
New Caledonia	784.707			571.007				83.2477					504.036	953.497																				-128.241
Former Yugoslav Republic of Macedonia (FYROM)	113.375	44.8666	93.7006	89.8293	100.713	22.7109	62.8688	76.3502					122.227			1422.08	154.535		103.374	24.4067	128.838		124.817			1.80163	4.78556					1301.34				9.74868		109.171	388.835	31.1424		72.4289			37.5852		0.0370567	3.62581	1.50133
New Zealand	2200.23		2511.25	2503.42		1024.91							4114.58						2800.08		905.009						0												2091.76					204.372	1242.45		698.618	405.295	284.734
Nicaragua		78.3913		77.2575				79.2627					30.8148	5.21211	77.96		37.6879															19.4361	45.2652	68.9651	8.2057					69.908			72.3744		99.005
Niger	0.173011	0.199687		0.319666			0.570845	0.519162			2.04251		0.0435363	0.240301	0.519852		0.907854		1.28383	1.77038		0.0350967											0.244766							0.35818			3.7028		2.4264			0.66352
Nigeria	1.67497	3.79676		6.1845			32.0913	11.8872			0.294472		2.92026	3.99189	0.094993										9.52055				1.57846			3.66597	7.49002	19.1632	5.85645		5.16281			1.10053			14.9112
Norway	331.113		409.113		160.971	186.422							422.105						0																				579.598						74.0165			29.9533
Pakistan	139.814	83.9649	167.531	78.1212			54.8091	95.2989					161.021		221.165	2185.96	86.0935		192.737	73.0377	241.815						158.99	47.7573				14868.1	98.2346	32.3602				214.105	340.84	72.8961			122.506	139.05	71.4819			11.8494	68.2892
Panama		41.0922		53.9713				106.765					37.3785	52.4641	40.868		7.40109															1.6302		16.576	41.6703					9.45757					29.4322			11.0155
Czech Republic	209.456		241.777	88.6526	357.067	188.277	209.258		1.08163			112.007	402.996			252.11		243.794	207.493				221.813				1198.37					8.98094						205.079	200.89		243.84	54.474		313.379	415.375		15.6268	216.374	222.757
Papua New Guinea		17.5022		9.74989				4.142					16.839	3.32383	14.1227																		5.76602	77.3157	6.66292
Paraguay	21.1893	13.6402		19.5498				64.2908					8.35463	40.9743	47.6928		55.8107	28.6847	45.6292													10.8573	28.162		90.9407			99.2331	4.25927e-05	9.09594			1071.33
Peru	114.973	93.9469	151.805	166.459	106.87	29.391		181.877		18.7928			204.411	78.3428	114.666		69.4729	55.9426	62.0437	755.678	176.362			3.37451	109.452	72.1957	253.336					47.8653	41.9496	185.208	39.1509	12.3455				87.3912			428.399	35.0191	99.4605	5.52743	38.8122	17.4622	45.5433
Philippines		55.4186		64.851				0					63.3802	20.6045	77.3241		31.2272								8.71312							8.1941	19.3569	43.7912	15.3394								26006.6		36.4388		200.637	0	0
Poland	161.632		136.601	42.7032	216.836	95.6732	0.103255		28.4318			50.4713	406.726			420.498	112.457	0.0917119	68.7679				20.36				0.237372			0.00596056		0.0884386						3.70543	107.9					10.6216	209.731		11.1364	0.181627
Portugal	602.479	55.8541	76.6811	379.793	324.177	56.0945						44.3198	544.613		131.257	3894.63	172.863	3107.95		47.3837						11.5974	26.7114			42.855						14.968		226.304							105.561			91.9365	122.727
Eritrea	0.994146		4.38815	2.56774			3.28577	3.21186					157.714				7.39637	37.4003	13.2829	3.38832	4.61987		19.7005										0.381972							1.03671				4.3627
Qatar	0		0	0									0																																0			0	0
Zimbabwe	100.997	0.767652	2.45557	33.5699		24.973	10.7851	9.18932					15.6692	4.80167	4.69856		40.2618			27.0392		0										4.8468	12.4571					56.1327					40.3787		15.1318	16.1175	6.53887	6.73107
Romania	45.0995	5.8128	44.0896	56.4998	54.1234	42.3809		12.6098				0.239643	114.081			234.432	91.6826		21.1425	0.292898						122.057	205.343			0.0834754		11.8564						26.9231	3.37567		69.0287	18.8841		46.9052	40.9238	54.3193		91.3937	0.263411
Rwanda	2.28833	0.16293		1.494			0.753315	4.0493					3.11118	5.01242	0.181482		3.6472		5.37016													1.86948	2.04407												0
Russian Federation	19.8656	15.1763	31.2959	4.19622	73.6731	51.2615	53.0074	2.76285	9.29625			0.0677123	99.3022			35.7416	78.7462	57.1525	39.4029	0.393117	4.05598		240.027									1.02502						12.1418	2.41936		16.6483			1.73699	127.499
St. Kitts and Nevis																																	11.5053	-12.5997									-75.8632		0
St. Lucia														-593.06																				66.4254											0			0
Saudi Arabia	1204.47		285.938	85.1435			118.553	454.755					409.011																				73.6914							89.3417					0.0407496
Senegal		7.22598		12.3413			20.1703	25.4743			2.33639		2.25037	4.83558	19.1093										4.42479								16.1918	32.4661	19.8581					0.388792			24.5623		0
Seychelles														0																				0
Slovenia	186.551		105.521	369.145	96.401	119.648	62		11.5973			6.42987	639.414				82.3206	0	34.7681							19.3374	132.952			0.0688175		0.984766				18.7265		20.374	0.454346						167.696		0	12.2476	88.6016
Slovakia	114.133		178.966	93.9998	299.23	109.718	77.7673	8.40585	0.0051828			97.0367	465.475			163.218	1717.88	1264.74	274.152	128.681	152.661		357.109			0.192459	566.481					6.30659						90.9154	106.147		105.87	11.6667		54.0746	1127.14		21.6642	559.046	63.9811
Singapore																																		0											0			0	0
South Africa	74.3961	62.1617	21.4951	101.834	174.621	19.2846	94.2905	115.513	14.7835				142.591		133.467		66.23		31.6326													1.03278	74.309					29.4708	0				277.326		161.743			16.4639
Spain	109.681	83.0436	134.937	298.393	79.0136	40.3427	36.0597	66.9315				7.51736	322.898		7683.36	763.017	92.5814	19.3541	22.9435	101.533	46.9403		92.0692			3.80944	17.0368	0		44.1581		56.6098	2.69354			18.1056		39.8442	33.9419			0.00161506	157.476	35169.3	131.226	70.1112	33.3414	49.7089	41.0897
Suriname		172.777		186.09										83.2174	243.575																	196.969	760.38	182.576	233.37										69.654
Tajikistan	8.37437	4.8417	1.41263	1.61201	61.4915	0.846744	0.302535	14.6775					4.70015				0.00575183		3.3189		6.43811									3.13535		11.417	0.24275					1.32798	35.1988	1.72982			18.5381		7.24978
Sweden	157.775		173.407		206.326	142.934						139.653	166.891			281.309		0	133.655																				111.31					59.1566	117.137			23.2085	0
Switzerland	205.183		348.528	362.412	315.69	492.766	0.0292616					183.873	345.353			233.415		0.393665	139.918								43.6087					55.0098						53.2257	187.41					1.36295	57.7287	1.49305	0.0366562	19.7601	56.6326
Syrian Arab Republic	5.45471		3.60105	5.69888		50.0979	20.5361	16.1079					4.57489			755.286	8.9416	2.75081	1.55986	4.89221	4.25983		9.76763				0.00337332	1.04031				7.28642	11.2878			0.988954		20.9351		7.20725			46.5169		4.7237	2.9144		2.88321
Tanzania	8.41053	4.48696	1.09632	8.11797			17.2575	18.2978	0				3.68405	7.48299	3.05155		11.6537		21.6492	24.5466					5.02813							3.08476	1.79747	8.58563	2.94388			1.15445		1.71992			19.2469		0.725751
Thailand	210.039	97.788	11.0771	106.781				139.755					269.088	41.0552	85.319		131.877								56.1745						21.55	225.811	101.131	134.926	59.1715			139.023		63.9026			856.659		103.065		29.8704	0.465993
Togo		1.41751		4.63687			23.8679	6.01683						2.96148			1.88927			0		0.22121			0.112924							0.00266938	9.10176	20.8667	2.05076		10.0236			3.01124			13.562		7.52934
Tonga														0																			0	0
Trinidad and Tobago		129.037		130.976										4.18793																				142.877											138.055			25.7116
Oman	271.639		0	0				402.503					1151.24		0																														0
Tunisia	112.187		32.5127			32.1493		12.0227				7.42366	82.5523			68.9502	55.4509	35.6334	42.0325	98.599	9.08537		0.0585535					3.01173		0						6.26179		60.6311	28.8259				44.0103	171.353	20.2692	22.9826		9.59901	99.0161
Turkey	114.365	42.0344	99.9358	156.773	102.004	86.9118	96.3763	472.753				0.00793824	418.295			160.975	131.685	301.228	142.399	101.954	129.19		230.604			71.8264	27.1083	26.3841		16.2131		34.2779	43.0457			17.865		95.3632	0.625265	59.995		58.1035	186.366		91.6888	44.8848	11.5935	32.2111	62.8756
United Arab Emirates				0									2157.85																																2241.4			375.425	10604.4
Uganda	0.169354	1.71113		1.61365			7.28533	2.13577					5.35208	0.931778	4.81321		2.85816		1.66939	1.39771												5.76173	1.22128					0.00784311		1.18135			2.40673
United Kingdom	244.845		248.191		38.9255	150.311						186.952	335.167			384.507		35.1875	388.25																				258.402					226.413	115.693		13.1771	101.13
Ukraine	65.1389	69.1426	61.2384	17.4576	334.605	158.36	27.7807	2.08788	105.422				100.521			212.229	94.4332	2.46634	157.166		0.321726		822.512			3.77989	71.8664			84.3867		0.881002						23.2901	8.40104		28.4169			4.44609	76.0762			0	0
United States	120.805	195.985	140.227	154.187	53.4992	147.265	59.4447	150.684	33.41				297.962		160.592	154.101	87.9771		19.6988	0.000195783	16.8845						26.2546	15.4222		19.7666		50.6667	56.2617			29.6335		67.4443	100.077		43.8901		86.533	69.5914	323.792	60.6527	59.8225	40.5215	41.8436
Burkina Faso		1.68491		4.29477			20.255	14.6883			4.65432		0.363008	0.773434	5.32966							12.2125			0.327005							0.287364	8.35505				9.14838			0.625382			5.36213
Uruguay	120.955	266.387	271.581	87.6962		113.678		76.8171					734.529		175.569		69.8393	166.305	188.184													1.65972	28.1038			8.95751			9.40108e-06					54.2616	55.8374
Uzbekistan	182.224	258.456	77.3308	154.042	265.153		27.8725	223.045					127.254					230.279	34.9116	11.4749	30.3142						28.3694	20.3841		12.0156		3.36646	238.838			24.7911		66.5	127.424	173.2			111.645	35.0209	55.5741	49.181		11.7759
Venezuela (Bolivarian Republic of)	2060.55	323.786		204.321				2532.43					139.468	159.952	565.936	134.744	43.7993		61.363													38.4439	10.122	135.959	59.2976			12.17		24.858			367.764		57.6665			16.5989	0.0287803
Viet Nam		153.036		104.583			0.141127						199.395	52.4425	168.15		96.9072								60.7452							107.352	130.524	138.95						49.221			3417.41		78.694
Ethiopia	37.0952	0.542112	46.0429	33.3134		46.6254	25.258	33.0563					22.5988		4.86035		7.57685	32.7737	23.1449	33.2163	22.9324		34.848									0.538707	0.601603					0.00499606	18.9735	2.54005	17.4095		26.6069	26.5112	9.11765			245.127
Samoa														0	0																			0
Yemen	36.3314		24.1898	20.8652			15.2132	14.9691					27.5289				133.221	36.2914	36.4939	49.891	16.996												0							19.6477			42.4784		2.44378			3.12882
Congo, Dem. Rep.	0.732848	0.579559	0.419313	1.02699			0.786574	9.72013					2.37463	0.995827	0.811104		2.22935		3.36844			2.47298										0.394447	1.83568		1.08819					2.68392			2.10257		11.0381			11.0966
Zambia	23.3098	27.5476	61.0275	105.14			153.843	59.0259					387.53	131.299	22.8963																	6.70519	47.7522					11.4696					111.293
Belgium	373.056		275.272	265.02	209.71	184.588						130.31	279.412			593.848	138.55	7.74035	287.241								69.9969												99.8627					65.0586	90.7274		10.2534	163.889	41.9678
Luxembourg	312.969		815.44	1627.38	338.757	275.281						121.399	577.021					14.1262	188.732								314.735												500.669						243.217			14.6166
Serbia and Montenegro	104.307		114.255	110.52	89.0906	127.072	38.282	45.9288				0.0179249	354.364			186.343	226.41						165.36				91.3182			0.00898725		8.3815						44.7137	13.9605		0.23573	28.79			106.12
Montenegro	461.246		149.328	990.689	13.8144	106.069							50.7482				276.882		17.0767								5.11266									1.58165									18.9878
Sudan	4.44306	5.08449		13.6499			14.2599	8.73707					0.547205		7.0603		118.212	29.3261		72.3695													14.5727					0.796678		4.08145			57.486		0.756231
[truncated: 52 more columns]

## Sheet: P application
Country	wheat	rice	barley	maize	rye	oats	millet	sorghum	buckwheat	quinoa	fonio	triticale	potato	cassava	sugarcane	sugarbeet	bean	broadbean	pea	chickpea	lentil	bambara	vetch	brazil	cashew	chestnut	walnut	pistachio	kolanut	hazelnut	areca	soybean	groundnut	coconut	oilpalm	olive	karite	sunflower	rapeseed	sesame	mustard	poppy	cottonseed	linseed	cabbage	artichoke	asparagus	lettuce	spinach
Armenia	1.4707		1.22732	0.383495	1.01921	0.223593							1.541			0.969395	0.0218403		0		1.32749						0.0285816			1.4651														28.4432	0.000677143
Afghanistan	3.43152	0.00488034	0.0918942	0.34611			0.0318691						25.8603		0.0386555	64.0619											0.00388682	0.00103463								0		1.17801		0			9.79456e-05	0.0349751
Albania	269.606		45.5426	164.86	174.69	30.7771							228.158			794.807	0.49326	1.46002					10.8644			0.132092						0				6.86937e-21		0.310485					0		0			3.05573e-05	222.677
Algeria	19.4239	822.358	7.17933	1.58102		6.17675		1.01985				4.65484	27.068				243.469	1.59944	24.8029	0.311667	0		22.1462										0			0		748.389	0				1.2574		32.3706	0
Angola	0.283997	0		0.676644			1.61171	1.8882e-05					0.0547307	2.26609	0		0								3.94409							3.10015	0		0			0		0			0		0
Antigua and Barbuda				0										0																													0		0
Argentina	58.498	0.680884	5.67395	18.968	30.4749	11.8042	127.9	20.1321					108.994	36.8126	0.00608774		0.405354	14.6098	0.0260291	1.6443	2.39476						0					0.241491	0			3.43186		0.100036	0.0030756				1.25841	0.00119577		-0.461219	0.012565
Australia	45.0158	2177.16	39.4004	49.8177	25.024	21.3316	32.011	50.1176				121.105	147.779		0		25.919	16.9367	14.4395	1.88162	5.30093		0				0.12507	0.0983307				98.984	0			0.232063		2541.96	0				0.707471	11.5222	0.0194879		62.0848	0.890826	176.255
Austria	21.1416		41.2414	41.4848	31.4036	30.1244	9.36331	0.127447				13.2444	42.921			0.00617252		43.1514	0.000900561				0									0						119.972	5.21762e-06			0		33.1066	0.19015		24.0671	3.06184	10.0549
Bahamas				0										0	0																			0											0			0
Bahrain													204.126																																0			0
Barbados				0										0	0		0																24014.9	0											0			0
Bangladesh	366.633	6.83629	752.031	1.55862			54.2729	61.5379					96.4477		0		0		392.105	5590.04	4.02672										0.00346835	68.6381	167.439	0					46.9329	0.012927			832.168	335.252	0			142.335	292.95
Bhutan	6.34229	0.000745549	1.17	10.3948			20.1886		1.68237				2.27799		0		0.0258862		6.54895e-05								0.00148361				0.127277	0	0.000378167					1.06763			7.37874e-22				4.76877e-06		0.000293061
Bolivia (Plurinational State of)	0.685968	6.92927e-05	0.659895	4.38886	1.06743	1.56861		0.0259421		1.16516			8.61488	8.06005	0		1.1751	2.12889	0.43553	0.00191432						1.08398e-05						0.0146668	0.00239531					7.73577e-05		0.000676945			4.09681e-05	31.6348	0.00288223			0
Botswana				4.33066			2.90753	22.0809																									0					0					0		0				16.5686
Brazil	87.5767	1.60115	65.9462	75.4256	117.862	34.3977		41.677	31.8944			0.011462	732.474	124.218	1.91474e-07		0.161624	6.59142	0.00136808						7.43388e-05		0					0.277096	53.4305	24.7422	0.00373159	0.827914		50.8859	14.5895	28.5742			0.431697	0.00391841
Belize		0		156.76				61.2965					186.664	108.897	0		0.0106688		0													3.40548	185.5	0.352777											0
Brunei Darussalam		0												15.7197																				921.258														0	0.0707815
Bulgaria	17.8217	1.25957	34.4352	17.5924	231.389	25.1039	158.937	91.8849				14.0686	2080.04				0.00137199	823.094	0.875896	2.42481	11.4815		0.0970778			119.937	0.00119975			0.00204553		0.000264032	114.597					0.0184703	4.46476e-07		0.00860251	202.353	0.00965803	704.239	0.00444352		-0.550052	10.7603	559.813
Myanmar	2.35007	1.58266e-06		4.46905			7.22002	4.51823e-06					2.38739	0.0635199	6.74972e-07		0.000156799		8.66779	0.0151105	11.2969				0.00141649						3.98237	49.7014	0.336556	9.33832e-05				2.60769e-05		0.144384	7.96936		6.05584e-05
Burundi	0.748734	0		4.21168			3.68313	7.32537					5.43159	1.92068	0		0		0.0434528													9.63526	0.046891		0								0
Cameroon	0.456739	0		1.17901			0.985549	4.48532					5.12159	4.5465	0		0	0				0				0			1.71133	1224.26		87.9087	0.00833666	101.826	0					0			0		0
Canada	34.3162		60.4439	66.0534	26.4296	42.3462			37.8401			47.4161	165.286			371.244	1.19396		1.16098	161.594	8.75827e-05											0						4126.18	0		-4.06608e-21			0.594715	0		45.1114	2.76343	776.686
Central African Republic		0		0.0620702			0.0200237	0.0329142					0.000517864	0.167584	0																		3.66863e-06		0					0			0
Sri Lanka		0		25.7693			66.274	29.6709					70.8899	115.555	0		0								0						5.73706	112.574	644.86	0						0.845447	90.6917				0
Chile	108.815	109.674	75.5296	122.647	17.0044	24.1429						0.00457834	121.182			33.6741	0.00486259		39.09	83.34	0.0118394					106.222	0			0						1.63141		1367.83	0					20.7968	45.1515	26.0615	35.4221	0
China	178.953	29.0512	198.369	54.0078	177.48	121.595	123.914	119.414	67.5008			56.7203	110.832	41.6549	28.0957	371.575	78.1996	46.2743	0.0965818	1584.52	20.3551				25952.4	33.97	3.26582	1.41106		306.931		94.4048	0.338041	45.6552	0.283682			917.995	8.13526	6.02277	35.5994		7.44941	286.243	0.463095	3773.71	14.2401	55.3071	76.024
Colombia	197.009	0	82.6552	106.417				3069.09					179.923	69.628	0.000303866	2805.9	0.00135724	0.021245	2.52588e-06	392.712	16.4248				4.24158e-06							1.7871	131.875	450.425	8.63996e-08					0.495609			5.70538e-05		1.85699e-05		778.217	2.40556	668.972
Congo, Rep.		0		0.613128			0.000302984						0.875742	0.942893	0		0		0														0.0541367	11.1706	0					0					0			0	3.70231
Costa Rica		0		53.58									418.224	44.0872	0		0																279.437	1430.6	0					15.3165			0		0	0	0	0	1756.28
Cuba		0		17.0491				0.325764					1.50672	15.8325	0		0																26.6091	0											0
Cyprus	0		0			0							0				0	0		0	0		884.077				0	0		0			0			0				0					0	0		0	0
Azerbaijan	0.508901	0.000241833	0.165757	0.0274225	0.346071	0.0275047	0.012021	0.214607					0.405178			0.171134	0.206095	0.077459	0.00263169		0.261464					5.44279	2.20037e-05	-3.85498e-25		0.113429		0.000927477				0.099583		7.36919e-05					9.71676e-06		8.26471e-05
Benin		0		1.45754			6.35142	6.20983			2.03286		11.0864	1.28506	0		0								0.193498				1.61136			2.36603	0.091855	2.17685	0		0			0			0
Denmark	20.3266		18.9163	0	10.8536	8.72977						43.9923	18.7106			0			0											0									0		0			10.8513	0		14.124	0	66.0728
Dominica				0									0	0	0																			0											0			0
Dominican Republic		0		36.0409				304.651					61.7032	47.8851	0		6.33002	0.616144	0	0					0								203.314	6.71044	0										0			0.0213781
Belarus	5.73254		37.2027	0.625437	65.7402	27.4826	0.00167646		10.381			6.56362	69.605			18.3228	0.000107849		0				0.00955927				0			3.7911								2246.23	0					17.7801	0
Ecuador	3.86574	0	33.286	50.5718	3.96058	6.28251		0.644034		2.83167			208.823	19.281	0.0755346	505.525	4.11864	18.4827	0.0127042		0.0287906											3.89293	2.40035	1113.91	5.06097e-05			0		37.5611			0.172586	68.4048	0.00701058		15.826	0.00485478
Egypt	52.8956	0	98.3754	61.5608	17.3517			39.0224					94.7712		15.6892	1.58045	131.968	0.042321	-935.541	17.487	0		119.568				0					275.215	0			0		0		0			7.27297	86.8548	16.0816	0		11.606	2283.79
El Salvador		0		11.7658				12.2032					8.72995	0.716888	0		0.00199764								0							0.69191		0.140068		3.05759				68.6311			0		0
Estonia	8.26243		21.1005		70.7302	27.193			0.680875			3.69999	65.7315				1.74091e-06		0																				0					147.768	0
Fiji		0		0				0					0	0	0																		4727.08	0											4.83343e-20
Finland	9.87081		21.1269		18.6346	16.3154							83.7238			2.2067e-07			0																				0						0		0	0	109.27
France	34.1291	1540.42	21.8631	40.7818	26.647	27.3965	1.54131	16.3184	2.69376			16.1471	19.8663			0.113064	188.074	122.508	0.000107275		1.56296					15.3519	5.47193e-06			1.71941		6.35951e-07		0		0.0872599		47.9458	3.18264e-09		8.30648	0		3.83533	14.4817	1.39645	27.9963	6.90376	40.9164
French Polynesia													0	0	0																			0											0			0
Georgia	26.9748		15.0265	23.1646	1.52418	6.21999			0.671237				20.0709				0.0132093		0								0			2.30213		0.397545	1.44116					0.000841732							0
Gabon		0		6.58028										44.9074	0																	109.788	0.0156249		0
Gambia		0		0.160417			0.441902	0.309302						0.45987											0.00014191								0.000103306		0					0			0
Germany	17.8502		28.6498	29.0721	25.7069	33.8789						24.8955	48.8818			0.000499178		43.1854	0								0					0						1639.21	0		3.46058	0		59.721	0.0017206		1.79459	1.75729	2.48598
Bosnia and Herzegovina	28.9314		14.2682	28.4358	7.9099	64.5199			0.0015511			0	66.3199			2817.13	0		24.4935	0.00231579			0			31.9492	0					0				1.3856		47.3029	0						0			0
Ghana		0		7.07263		3.26573	6.90927	8.78664						5.72326	0		0								0.210289				8.05618			20.1957	2.46274	13.3233	0		0						0
Greece	26.3742	0.00228839	13.7414	48.6093	30.8831	8.01275	0.173383	108.447				0.000538503	144.287			19.6219	3.14378	2.02335	43.3206	0.554522	0.361831		19.4873			14.4015	5.37852	1.00963		30.0651		3.75282	0.458242			0.000448618		0.000962739	0.0807331	0.00215331			2.86663e-07		17.0549	20.8389	14.0527	4.7401	87.764
Guatemala	448.638	0	1688.68	26.3799				63.3955					21.1559	4.81077	0		0.796305	0														1.4953	51.3116	163.766	0.00106899					0.00620735			0		0			0
Guinea		0		0.0597603			0.0030156	0.0662548			0.199023		0	0.956685	0										0.0687412								0.0116458	23.6051	0					0			0
Guyana		0.000753227		21.4892										24.945	9.90466e-05			1237.66	0														55713.1	0.0127543											0
Honduras	12.7203	0		65.1447				166.536					60.2506	4.79106	0		0								0							7.68917	444.453	1428.6	0.00264566					24.1221			0		0			0
Hungary	28.1306	911.11	26.5758	26.7854	37.813	18.4614	52.4706	13.7563	2.05114			18.4119	125.461			2.06674	1.96258	3306.23	-0.00465355	60.456	376.598		434.29			72.6342	0			5.60284		0	0					4.20774	0		5.24782	0		112.887	0.000827173		3.6881	13.1972	172.262
Croatia	18.1884		15.0109	22.2968	54.2718	5.52701	1.72744	18.2593	0.315678			0.0562257	94.9076			3.65579	0.000386438		1.41908		11.0388						0			0.131379		0				1.28936		5.31946	0			0			0			0.00782502
Iceland			0										0																																0
India	74.4898	7.26104	49.5868	32.1309			49.3194	62.3291					40.1085	41.6772	4.05061e-05		6.89115e-05		222.076	5.07804	0.0987243				1.19605e-05		0.000393489				699.782	38.3073	7.99513	2.09109e-06				661.612	5.9793	0.133937			1.87507	47.958	4.2109e-07			0.0117928
Indonesia		0		59.3707									118.351	118.774	0		0								0						256.096	69.3728	237.651	66.9171	0								0		0				20.1968
Iran (Islamic Republic of)	9.86001	0.000858931	7.51567	7.37132	0.000638063		11.0439						26.2548		44.0963	6.39045	0.000272457	0.0126347		1.18315	0.000191115						13.1981	2.31986e-07		1.13231		0.0751198	0.271175			0.777424		0.0078762	0.942224	0	0.557215		0.054403	918.429	1.50514	4.29779	16.3553	0.250402	129.892
Iraq	18.631	1.64154e-05	33.6763	71.8014		0.00731327	0.00208273	0.000448082					797.695		0.89247	37.5643	0.110478	0.00277208		11040.7	390.814		31.6479				0.227797					3.01564	0.00693341			1.43161		0.00119109		0			3.12806e-05	0.162296	0.00757751			0.00244859	0.787413
Ireland	311.269		319.215		146.965	140.961							1243.23			318.01		6.89047	0																				0						0			0
Israel	43.2051		90.1351	69.9743		2.56743							45.3127						71.1181	8.81104	1.91726e-19												0.483892			4.90068e-21		0		0			0		0.483162	0.28775	355.462	0.600181	892.366
Italy	30.528	2.77181	35.9964	73.5113	41.1483	16.5836		10.7533				0.0284763	58.8669			4.0065	84.967	1.72284	2.7491	0.682246	1.21914		1.48663e-05			3.16009	7.79564	0.601615		3.05126		0				1.31711e-06		5.8616	0.0534044	0.000502913				90.1487	59.8094	1.13622	72.7925	2.21922	293.353
Cte d'Ivoire		0		14.8219			9.05385	3.20846			7.74855			2.39971	0		0								0.18568				15.8182			3261.2	6.08097	30.4979	0		0			0			0
Kazakhstan	5.06003	0.572973	7.76461	3.74479	4.03034	12.6423	7.75876	0.0747332	2.58102				13.0122			14.5104	0.00406319		0.393363	0.0718745	0.00430316						0.101668					0.00835882	57.3024					0.0669278	0.00195465		0.00188326		0.208657	0.757577	0.01232	0.0208991
Jamaica		0		17.7104									35.2306	23.0638	0		18.3864	73.9091	0														185.554	0											0			16.2336	11.4885
Japan	308.436	0.182428	228.326	763.356		754.812	226.048		46.6672				856.667		3432.58	102.875	0.476407	482.338	0							0						24.467	0						0	0					0		390.655	114.156	89.4926
Jordan	11.3464		6.04738	10.9014			6.5621	21.7028					38.6492							4.34491	3.90913e-21		0.000141307					0								4.01509e-22				0					0.00273465			0.485239	62.5729
Kyrgyzstan	3.64822	0.0237654	0.500153	0.058325	0.180536	9.38579	0.139638	0.35233	10.3731			0.0791442	1.64147			0.000995006	0.0035244		0.0540399								0.147778	0.0789879		0.728785		0.178213	0.876952					0.0103215	2.53558		0.0255092		0.00169093	576.882	0.000591957			0.0104903
Kenya	36.9052	0.00237733	57.6692	15.4229		7.10489	9.14762	12.8567					32.7253	15.2946	0		5.24983e-06			4.38168	0				0.0947965							129.13	21.3273	8.51523e-06				0.0116239		0.000235923			0.36158	439.752	0	27.512	8.59576	12.7346	22.0398
Cambodia		0		61.6602										5.81096	0		0															9.74668	77.3174	0	0					0			0
Korea, Rep.	65.8424	0.134349	1190.12	500.574	251.042		563.054	387.226	103.097				471.782				0		0							1.91226	0					13.0034	0						3956.32	0					0			249.278	120.084
Kuwait	0		975.884	0									856.661																							23.6676									0			48.5217	8871.19
Latvia	5.19292		28.7874		27.4413	27.4363			5.20748			43.6785	323.277				0.001031		0.00181194				1.07259																0					1323.4	0			0
Lebanon	83.4571		41.2765	56.5494		50.2573		82.7924					127.337			30.1465	7.94468	69.0418	57.7557	14.1355	2.34224e-20		8.54091				0.932125						0.673069			4.70187e-21				0					4.05985	0		7.66419	1338.78
Libyan Arab Jamahiriya	15.9799		18.2056	11.6279			21.3741						36.4245				417.389	305.487	1.10754	0													0			0									0
Lithuania	17.4194		74.0085	0.0224548	157.469	18.5924			2.85652			20.7754	248.896			4.37868	0.11731		0.0281791				164.067																0		0			987.502	0	0	0		446.764
Madagascar	1.53705	0		1.99955				0.065815					1.6732	5.99312	0		0		0		0				1.07858			0				1363.9	1.40256	0.00690536	0								0		0			0
Malawi	23.7358	0		3.76703			1.30997	2.1783					47.6187	3.53666	0		0		4.26893	0.231754	0											10.9023	0.000690562					0					0		0
Malaysia		0		165.259										430.299	0										0						0.0404844		14667.3	3782.57	0										0			0.00156754	1.77339
Maldives				0			0	0						0																	0			0
Mali	1.65376	0		2.09614			14.791	8.18023			9.22268		0.000691657	0.235562	0	0.120972	0					0			0.00514833							200.94	0.00343423				0			0			0		0			0
Malta	0		0										0				67.5892	0					0													6.72684e-21									0	0		0	1169.58
Mauritius		0		0									0	0	0																		6503.36	0											0			0
Mexico	32.3946	7.66891	30.7795	40.4238	0	19.8244	408.201	42.5891				0.835999	93.7846	37.3413	1.09888e-25	194865	0.0481167	1.34622	930.503	1.24272	4.24746e-20		0.0579433		3.79641		0.00309279	0.438268				11.5277	33.3027	5.24195	0.088286	1.7147e-22		37.2272	71.0261	0.00730027	83.8553		0.00289428	19591	1.81066	216.193	4.92871	1.20866	361.385
Mongolia	4.09251		0.619856			2.31516							1.43633																	0.13278									0.0001012						0.00019054
Morocco	25.7979	0.729854	37.4636	44.2783	6.40265	12.8885	19.7812	107.072					78.7116		767.908	3.92429		4.54191	51.8553	5.22512	-1.56559e-29		148.298				0					604.164	-2.27053e-32			0		0.144786	13.0499	0			-8.7994e-07		75.7594	1.56197	53.9561	-5.59722e-08
Mozambique	0.0319886	0		0.368353			0.288397	0.438803					0.75209	0.185325	0		0								0.319805							3.29596	0.606215	2.11202e-07				0		0			0
Moldova	13.8974		16.8643	12.7804	21.4829	20.954	9.55714	0.0678991	-64.4292				39.3967			5.9709	3.91485e-05		0.111679	0			0.0249754				0			12.8809		0						0.00200067	0						0.000373526
Namibia	0.0199781			0.0546682			3.26302	3.5879					3.47459e-05				0																0					0							0
Nauru																																		0
Nepal	19.3976	0.00410385	12.9012	17.7844			17.9091		0.0195321				14.8459		0		0.0133469	0.143376		183.919	6.46047e-21						0.000254772				9.8546	2.11213e-05		0.000480916							8.16451		1171.88	0.0147482	6.37716e-05			0.00198597
Netherlands	19.1474		29.9504	66.4282	31.4979	18.486						48.7154	37.8865			0.238415	13.132	50.3698	0																				0			0		32.9327	0		5.77643	5.25125	25.5091
New Caledonia	0			0				0					0	0																				0
Former Yugoslav Republic of Macedonia (FYROM)	32.5694	3.02093	25.1434	24.182	24.4754	5.40228	8.55297	11.2394					47.6915			853.817	0.000613626		2.40676	1.62895	23.2014		0.29998			23.6254	0					15.0972				3.81064e-22		3.90798	2.76806	0.0949514		0.000202054			0		0.0309653	0.295978	5154.67
New Zealand	1194.25		2044.69	2567.93		361.013							2972.63						0		53.5257						0												0					185.138	26.61		467.649	40.1523	1259.57
Nicaragua		0		22.6215				30.9819					9.6414	1.16065	0		0															223.118	0.268763	35.4771	0					56.1421			0		0
Niger	0.0009186	0		0.00688109			0.0138834	0.012707			0.0567008		0.000335748	0.00208	0		0		0.00253378	0		0											8.67603e-06							0			0		0			0
Nigeria	0.280461	0		1.2858			7.80105	2.84535			0.0741318		0.717714	0.885212	0										0.747712				0.554436			6.02	0.0153084	129.43	0		0			0			0
Norway	58.391		81.4644		29.8867	32.236							170.943						0																				0						0			0
Pakistan	62.2445	11.8786	85.7456	36.2754			37.5654	66.1513					65.3263		0.502248	9608.78	0.000236469		463.448	1.33268	18.0134						2.84501	1.16304				140710	0.162136	0				391.42	9.87746	0			0.0706275	39.8643	1.72579e-07			489.843	74.2197
Panama		0		73.9367				82.2372					65.7043	118.996	0		0															0.000882583		34.6247	0					18.4944					0			0.000166396
Czech Republic	19.6259		29.9631	9.06817	34.0428	19.985	43.2046		0.145552			15.3193	106.885			0.0193123		288.164	0				318.203				0					0						382.044	0		17.3655	0		34.1273	0		24.0091	22.5932	40.1503
Papua New Guinea		0		4.42217				1.81829					11.3231	1.92044	0																		487.306	2.67842	0
Paraguay	50.3342	5.1896e-05		34.7969				109.337					21.8776	59.544	0		3.2771	2.93151	0.00131751													0.394482	0		0.000539981			0.000165153	1.19768	21.05			0.0375083
Peru	25.8074	0.000602734	47.1938	55.4911	16.3299	9.58976		29.2063		7.14863			87.9809	46.4537	0.0145925		11.3218	11.0748	1.14958	181.614	30.9915			3.05841	9.57217	94.6122	0					65.8582	20.8237	138.558	0.500092	4.78041				25.7098			0.859022	71.1196	10.2773	54.9732	1.29983	2.99454	88.4708
Philippines		0		29.6143				0					45.247	15.128	0		0								0							720.412	2005.18	0.087841	0								0		0		0	0	546.198
Poland	44.4864		40.4752	10.21	68.8427	23.1958	0.0187482		6.60456			14.4806	118.159			2.29587	0.0235375	12.5899	3.57349e-05				69.7118				0			0.00135823		0						10954.6	0					148.774	0		0.29724	0.0184897
Portugal	353.184	0.0617865	51.5726	147.877	167.916	21.5765						19.167	348.314		8924.94	679.099	97.1126	1.73658		0.0890189						1.70459	0			18.3165						6.73681e-21		0.0988809							0.0705895			10.0285	1142.07
Eritrea	0		0	0			0	0					0				0	0	0	0	0		0										0							0				0
Qatar	0		0	0									0																																0			0	0
Zimbabwe	34285.8	0	2759.49	9047.86		6088.41	3743.12	3478.71					7021.58	1674.64	0		0			0		0										23080.8	1.94794					0					0		5823.01	4369.58	740.045	0
Romania	16.873	76.9921	15.2125	20.4098	16.6601	10.17		2.1545				0.0519675	57.4453			11.449	3.78018e-05		8.7062e-05	0.000609899						95061.5	0			0.107917		0						0.699548	0		5.81836	0		231.596	0.0451001	-0.107376		0.0359892	513.73
Rwanda	3.72294	0		3.1962			1.35141	8.66778					6.74724	10.7869	0		0		0.00580177													2.45112	0.0232431												0
Russian Federation	7.22652	4.84095	11.0337	0.965264	23.4122	15.4489	11.8373	0.493447	2.00754			0.0282286	49.3788			0.0545233	25.777	1194.71	0.0179404	0.0907309	1.03787		2.28439									2.27392e-05						0.135282	0		0.000227083			3.57708	9.65789e-06
St. Kitts and Nevis																																	697.199	0									0		0
St. Lucia														0																				0											0			0
Saudi Arabia	603.924		128.873	25.2522			59.3188	171.398					153.547																				5.61624							0					0
Senegal		0		4.73662			9.42143	12.061			1.12659		0.974835	2.34719	0										0.838658								0.00841511	91.2731	0					0			0		0
Seychelles														0																				0
Slovenia	69.2631		33.8595	114.707	22.7667	34.1413	30.1171		3.46732			2.11718	308.539				0	277.926	0							1186.62	0			0.013774		0				0.875137		2.50594	0						0		95.8936	0.543146	172.918
Slovakia	19.5794		42.8717	12.4594	60.2029	13.8899	23.2278	1.57525	0.000842265			18.01	107.303			0.556894	1536.71	343.978	0.00471694	14.3665	11.4692		20.0259			4738.43	0					0						24.3745	0		1.68976	0		30.3533	0		1.10835	23.3131	108.385
Singapore																																		1.51001e-14											0			0	0
South Africa	66.6579	0	18.2232	62.6367	217.311	11.3651	60.5643	78.6554	8.46788				166.775		0		0		0													3.96095	0.00513558					0	0.00108017				0		0			0
Spain	49.6291	14.6413	63.8742	124.334	29.2328	14.0695	19.8398	22.4069				2.98049	150.512		623407	7.59871	30.3397	18.8005	5.89863	9.21745	7.28472		12.3139			2.87164	0	0		11.8962		1.46432	0.211197			0.0198249		2.22926	0			298.037	4.28112	15309.2	110.487	9.36816	51.7325	1.72852	355.45
Suriname		0		25.6833										87.9078	0																	374.079	12679.8	12.8975	0										0
Tajikistan	1.76853	0.00788224	0.376342	0.0604678	2.42611	0.139466	0.0112381	0.905194					0.843277				0.00916905		0.0014547		1.55603									1.12043		0.927892	0.064302					0.0209224	3.11604	0.0135612			2.24683e-05		0.000297648
Sweden	16.7087		28.2773		29.9056	26.9336						34.0785	65.1198			0.170005		13.0625	0																				0					0.966264	0			0	43.3651
Switzerland	54.5904		83.4717	95.3537	70.6395	121.726	0.0094184					56.2288	96.5167			8.80419e-05		149.743	0								0					0						195.182	0					86.7837	0.00357275	0.76281	34.6511	3.03568	11.4859
Syrian Arab Republic	0		0	0		0	0	0					0			0	0	0	0	0	0		0				0	0				0	0			0		0		0			0		0	0		0
Tanzania	3.44229	0	0.766607	4.95433			10.9925	11.7512	0				1.6145	4.58735	0		0		4.61536	0.00185739					0.748461							149.858	1.36816	0.00338652	0			0		0			0.000164704		0
Thailand	115.224	0	7.2635	102.579				59.3307					139.021	45.1199	0		0								0						499.864	185.69	514.504	124.39	0			0		0.0200122			0		0		0.816582	0
Togo		0		3.42012			19.4016	4.78344						2.33492			0			0		0			0.126731							133.183	0.352098	29.0082	0		0			0			0		0
Tonga														0																			0	0
Trinidad and Tobago		0		11.1065										0.773203																				0											0			0
Oman	23.3751		0	0				32.0677					179.316		0																														0
Tunisia	62.0709		19.0557			15.5496		4.19175				3.4176	41.9904			7.713	1451.31	1.35305	28.0511	2.51524	0		3338.58					0		0						0		9.20391	0				32.86	16.9152	30.8057	0		6.02013	744.304
Turkey	52.4546	0.190357	51.1334	43.9191	40.6447	29.3028	30.4384	103.091				0.00350827	116.815			10.1093	5.41232	6.78703	7986.64	21.4962	0.00377405		2.24106			125.702	9.69851	0.977609		3.94137		29.1448	5.08259e-05			5.58116		0.0307553	16.3046	0		1022.47	0.0105981		3.36575	0.0337235	6938.5	15.0304	324.703
United Arab Emirates				0									230.985																																0			6261.16	7870.99
Uganda	0.030788	0		0.510413			2.32491	0.671257					1.69886	0.299219	0		2.27211e-05		0.0589169	7.92098e-05												3.48925	1.07395e-05					0		0			5.26277e-06
United Kingdom	38.1676		47.2052		7.05111	22.9192						34.2127	131.805			0.00151574		10.0823	0																				1.91357e-07					4.9898	0		19.7756	0
Ukraine	15.8049	25.447	18.131	3.62295	88.9421	33.1829	0.643335	0.0717003	14.1288				25.2024			1.67638	0.00678708	2992.03	0.000100347		0.0492982		0.0208916			6418.11	0			155.053		0						0.0501691	0		0.000235603			11.5167	1.20946e-05			0	203599
United States	34.9202	22.3625	34.3703	40.7129	14.4716	40.7941	28.3636	40.4744	6.7741				137.751		42.4473	21.3283	0.000106289		6.78169e-06	1.68481	5.6226e-08						6.68786	0.613321		6.39131		0.653416	0			7.66668		45.2062	0		5.87774e-08		0.773361	11.991	5.81692	41.5397	161.92	2.00454	209.846
Burkina Faso		0		1.81335			9.22087	6.79886			2.12581		0.197597	0.226628	0							0			0.0588384							99.0545	0.00419826				0			0			0
Uruguay	169.078	2.38289e-06	340.065	109.804		85.0902		90.6732					924.239		0		6.17536	274.264	0													0.0859175	0			7.90569			2.79586e-06					3.35274	0
Uzbekistan	58.1351	0.728354	34.77	28.5584	42.5646		4.5633	49.5659					36.4968					3.17255	5.53032	1.32125	10.7277						3.89485	1.17249		4.27554		1601.68	13.0116			10.734		4.52616	167.366	0.134726			0.0205056	91.2752	0.292966	0		0
Venezuela (Bolivarian Republic of)	691.391	2.15695e-06		90.395				1115.05					86.8751	155.164	1.27162	466.969	4.67975e-05		0													11.2931	321.09	72.4813	8.59218e-12			1.239e-05		20.6285			0		0			0.00120177	588.344
Viet Nam		0.00782632		252.735			0.0843023						523.172	154.091	2.82912e-05		0.0425722								0.00577959							761.366	154.179	0.00494886						0.00931494			12.6175		0.00266708
Ethiopia	21.2015	6.61448	26.4463	19.1231		20.0516	14.438	19.2536					15.7065		0		6.97673	3.44106	8.90796	3.14082	0		2.19299									0.577533	0					50.8188	13.7169	0.105655	11.1925		19.128	1.68717	0			0
Samoa														0	0																			0
Yemen	1.59761		1.65432	0.950345			1.24938	1.20791					1.16199				5.05666	0.579787	18.4108	0.246787	0.66284												0							0			0		0			0
Congo, Dem. Rep.	0.0128222	0	0.00668396	0.14755			0.0481947	0.3037					0.455979	0.163994	0		0		0.000718499			0										2.79354	7.46949e-07		0					0			0		0			0
Zambia	7.09439	0	25.1635	21.051			14.16	10.3307					94.1183	26.8626	0																	19.3431	0.0108462					0					0
Belgium	34.6074		30.5766	37.311	14.6973	16.7774						13.462	32.0893			0.0250997	3.06998	20.0672	0								0												0					1.9175	0.0204847		37.169	13.649	3.63334
Luxembourg	24.6003		60.5071	100.852	22.4306	16.7432						8.82427	60.0039					35.418	0								0												0						0			0.24113
Serbia and Montenegro	35.4916		37.1199	36.0504	13.5703	35.2503	6.35139	6.33524				0.00676702	146.696			12.0856	0						0.00756626				0			0.00227988		0						0.336246	0.000117765		4.18334	2.37434e-08			0.00049866
Montenegro	220.245		66.485	445.686	3.07284	55.8124							32.5157				0		0.00899254								0									0.433676									0
Sudan	0.0700889	6.12398e-05		0.140339			0.792806	0.481439					0.00710932		0		17.9525	0.000169895		0.00062513													0					3.57758e-06		1.13514e-06			0.000337047		0.000213695
[truncated: 52 more columns]
