# Supplementary material for: Physical and virtual nutrient flows in global telecoupled agricultural trade networks
Source: Nat Commun. 2023 Apr 26;14:2391. doi: 10.1038/s41467-023-38094-4 (PMC10130181; doi:10.1038/s41467-023-38094-4)
Supplement: Supplementary file 6 — Supplementary Dataset 3 [file 41467_2023_38094_MOESM6_ESM.xlsx]

## Sheet: Cover page
Article	Physical and virtual nitrogen / phosphorus flows in global telecoupled agricultural trade networks
Title	Supplementary Data 3
File description	This dataset contains total imports and exports volume of nitrogen and phosphorus, both physical and virtual flows, for each country from 1997 to 2016. The units of value are kg.

## Sheet: Physical N export
Country Code	Y1997	Y1998	Y1999	Y2000	Y2001	Y2002	Y2003	Y2004	Y2005	Y2006	Y2007	Y2008	Y2009	Y2010	Y2011	Y2012	Y2013	Y2014	Y2015	Y2016
1	94799	276084	16694.4	13150.6	11942.4	103747	137571	186562	231762	256983	255080	1.52775e+06	156583	525573	317608	286356	351584	626532	517971	556373
2	1.03408e+06	1.02571e+06	1.24807e+06	1.53032e+06	981766	1.38426e+06	1.2724e+06	1.60561e+06	1.59191e+06	1.86349e+06	2.46619e+06	4.21795e+06	2.78777e+06	1.38642e+06	850780	875516	1.92801e+06	1.48711e+06	2.15831e+06	2.00183e+06
3	196053	51818.9	33722.9	629421	59605.6	49061.3	644499	49986.1	62693.9	47477.1	86716.2	343874	58302.3	273245	117605	130903	132915	148371	210159	245926
4	342027	4.73625e+06	57990.7	69513.8	73467.6	164184	181044	207988	315187	789969	306138	3.52519e+06	75038.7	364038	214507	560638	749982	718897	530056	545921
7	33383.9	38727	1.44229e+06	69198.5	92834.5	56505.1	103012	8812.96	4782.88	4460.48	256904	8330.08	4629.6	198865	4128	6331.68	3627.59	12869.8	10583.2	26982.4
8	24480.5	10939.4	95201.1	294178	1.23764e+06	711796	3.41168e+06	311438	1.44548e+06	232368	658522	147512	218901	918320	24281.3	1.1156e+06	1.04432e+06	1.24482e+06	3.91158e+06	1.2885e+06
9	1.383e+09	1.4488e+09	1.5118e+09	1.61692e+09	1.82106e+09	1.84517e+09	2.02505e+09	2.07481e+09	2.47764e+09	2.54201e+09	2.98993e+09	2.78729e+09	2.09949e+09	2.66411e+09	2.72866e+09	2.54228e+09	2.46059e+09	2.43969e+09	2.79375e+09	2.99617e+09
10	3.8408e+08	4.28469e+08	4.34655e+08	5.32399e+08	4.98383e+08	5.17408e+08	2.87369e+08	5.43821e+08	4.58213e+08	5.10297e+08	2.87549e+08	2.97096e+08	4.27622e+08	4.20323e+08	5.485e+08	7.07157e+08	6.06887e+08	7.10778e+08	7.0531e+08	6.4981e+08
11	2.8118e+07	3.5144e+07	4.03757e+07	4.6051e+07	4.55157e+07	4.9893e+07	4.78603e+07	6.43061e+07	6.53278e+07	6.21621e+07	6.51551e+07	6.64949e+07	6.91145e+07	8.71521e+07	7.70301e+07	8.12312e+07	8.26906e+07	9.57806e+07	9.68779e+07	9.91546e+07
12	82147.5	224410	246131	153507	903187	412967	751314	58216	13417.6	20049.8	14071	16087.7	269437	11953.9	19505.4	41627.5	49107.4	1232.96	1811.52	7291.2
13	37009.7	47118	26768.6	78343.8	71473.4	88853.5	128057	185850	87454.5	74217	78583.4	298284	1.12137e+06	1.2659e+06	1.11573e+06	1.09503e+06	1.46172e+06	1.77449e+06	2.67119e+06	1.46313e+06
14	198653	59767.9	194076	183729	55876.4	170103	97866.1	212382	314394	173497	143974	288435	61605.5	39181.2	24595.2	111984	63970.4	217315	409293	280533
15	1.82418e+08	1.93849e+08	2.01319e+08	0	0	326.4	0	0	0	0	0	0	0	0	0	0	0	0	0	0
16	170398	235717	169749	253882	200982	227008	228813	332009	344626	355568	531751	1.23494e+06	888433	863070	688576	755198	1.28824e+06	2.74923e+06	2.55701e+06	2.78884e+06
18	25546.7	5660.48	8110.56	11277.6	3650.88	81558.1	66726.1	93488.3	36751.5	22397	22139	3963.52	2483.2	2763.04	2325.6	6679.04	11425.4	4278.08	57381.1	1880.16
19	4.08219e+07	3.43562e+07	5.33267e+07	5.08135e+07	5.76247e+07	5.60141e+07	7.2413e+07	8.90233e+07	7.97638e+07	8.16421e+07	9.27725e+07	7.72734e+07	7.82265e+07	8.03321e+07	8.0913e+07	1.13162e+08	1.44628e+08	1.3978e+08	1.12596e+08	1.45628e+08
20	526773	622319	519994	477046	573924	393587	317467	373071	300146	253619	395309	339191	558269	945121	821210	324929	1.27299e+06	1.29095e+06	909373	1.99145e+06
21	1.14192e+09	1.22223e+09	1.2561e+09	1.4411e+09	1.95933e+09	2.07676e+09	2.38589e+09	2.3196e+09	2.46247e+09	2.50281e+09	2.57536e+09	2.58436e+09	2.88971e+09	2.96396e+09	3.06185e+09	3.36085e+09	3.93309e+09	4.04413e+09	4.75088e+09	4.50098e+09
23	581345	9.59643e+06	6.88083e+06	2.32504e+06	358375	738740	452278	1.17947e+06	1.98366e+06	328579	4.27219e+06	9.38623e+06	374002	366043	341409	1.26878e+06	823568	1.35773e+06	804816	597280
25	185878	250372	154467	33389.8	43184.2	37620	71397.6	143054	225463	286414	307861	377016	197941	246175	262913	214692	172984	116067	84411.8	149275
26	6132.64	690.4	50875	4331.88	23504.9	155785	84068.9	3247.68	1057.76	9246.9	1890.72	4723.36	244491	7990.08	219097	704.8	30592.3	18003.3	1915.11	5001.12
27	3.1543e+06	1.67166e+07	2.55028e+07	1.6201e+07	1.63703e+07	4.01336e+07	2.31443e+07	3.04567e+07	4.58655e+07	5.07543e+07	2.93822e+07	4.57682e+07	8.80013e+07	8.60439e+07	1.02158e+08	9.80824e+07	1.44816e+08	1.42704e+08	1.35605e+08	1.63167e+08
28	1.29714e+07	1.4881e+07	1.20659e+07	1.1668e+07	2.17556e+07	2.71084e+07	2.69541e+07	2.14856e+07	2.59776e+07	3.51525e+07	2.88025e+07	3.83926e+07	4.33319e+07	28475234	3.94586e+07	4.26627e+07	4.81747e+07	5.20772e+07	4.1891e+07	3.94263e+07
29	249635	278177	279165	303883	194708	188263	270676	162413	406862	199871	271610	158625	295105	441747	287753	319223	301562	559908	793841	548674
31	0	0	0.8	0	0	0	0	0	0	0	0	0	0	0	0	0	0	0	0	0
32	2.26767e+06	2.15478e+06	1.73682e+06	1.91102e+06	2.07278e+06	2.40268e+06	2.58289e+06	1.94671e+06	2.54268e+06	2.10822e+06	1.9397e+06	2.3863e+06	2.62542e+06	2.61963e+06	2.32559e+06	2.3402e+06	2.25841e+06	2.44301e+06	2.38432e+06	2.59434e+06
33	8.32879e+08	8.70168e+08	8.45166e+08	9.89361e+08	9.18614e+08	7.25236e+08	6.79904e+08	8.53646e+08	8.98823e+08	9.75197e+08	1.07786e+09	1.03857e+09	1.08822e+09	1.11314e+09	1.22017e+09	1.25159e+09	1.35933e+09	1.64785e+09	1.65776e+09	1.70161e+09
34	0	0	0	0	0	0	0	0	0	0	0	0	0	0	0	0	0	0	0	0
35	869.28	24750.9	13983.4	312.48	1123.04	6965.12	4295.52	6919.2	1160.58	1166.88	1771.04	7530.72	11121.1	1147.04	26917.1	87998.5	4678.24	2662.3	5254.73	1597.2
37	76035.2	77648.3	86739	57657.8	44152.2	43473.8	54678.2	14167.2	18430.9	14485.4	70324.2	169423	2063.52	21720	10717.8	5298.26	1779.52	3714.88	2567.52	32380
38	3.42002e+06	7.39276e+06	6.94116e+06	6.29443e+06	7.06018e+06	8.4962e+06	8.00881e+06	9.63754e+06	8.77942e+06	9.91071e+06	1.08333e+07	9.60292e+06	9.85207e+06	1.08097e+07	1.19561e+07	1.04723e+07	8.52525e+06	9.79993e+06	9.36729e+06	9.32219e+06
39	343357	126272	23105	505275	38696.9	207631	68931.4	21850.4	3010.2	25425.8	735.36	0	19437.9	5954.24	5195.68	218700	203634	281118	407315	443567
40	1.01826e+07	1.3305e+07	1.13633e+07	1.18665e+07	1.18117e+07	1.37244e+07	1.50589e+07	1.63286e+07	1.98237e+07	2.11033e+07	1.92696e+07	1.83026e+07	2.19621e+07	1.99953e+07	2.30729e+07	2.2817e+07	2.20056e+07	2.27366e+07	2.44718e+07	2.52172e+07
41	1.10064e+08	1.8517e+08	2.47511e+08	3.97398e+08	2.79302e+08	4.4235e+08	5.04058e+08	2.75342e+08	3.31856e+08	2.56145e+08	3.65908e+08	2.40083e+08	2.58745e+08	2.28598e+08	2.00079e+08	2.48323e+08	2.43894e+08	3.00396e+08	2.64938e+08	2.84739e+08
44	9.4373e+06	1.20557e+07	1.08663e+07	1.25248e+07	1.41686e+07	1.22406e+07	1.21704e+07	1.69421e+07	1.5696e+07	1.9076e+07	1.86576e+07	1.84165e+07	1.31365e+07	9.10764e+06	1.03727e+07	1.82068e+07	1.72339e+07	1.2486e+07	1.44045e+07	1.28723e+07
45	12228.1	27909.9	12869	19297.9	18444.5	16529.5	22257.6	29138.2	103106	35335	23340	14773.8	26851.9	28104.9	36413.4	33194.2	46996.8	46725.2	36596.2	63246.5
46	82106.7	378944	166153	90451.2	694269	453768	503506	658028	415584	876164	573266	1.07243e+06	744133	781755	745866	1.13401e+06	1.19911e+06	1.36066e+06	1.10374e+06	993384
47	684.48	196.8	11077.1	148.32	764.96	143.04	948	107.52	626.4	333.12	52.64	56.8	7080.96	718.2	43.68	285.44	2.88	24.48	5.12	0
48	5.7649e+06	6.16459e+06	7.319e+06	6.98445e+06	6.56564e+06	7.05553e+06	6.98276e+06	6.97019e+06	6.80496e+06	7.41393e+06	7.92269e+06	7.45136e+06	6.67665e+06	7.1941e+06	7.76275e+06	7.7422e+06	8.60203e+06	9.27595e+06	8.74338e+06	9.0512e+06
49	104731	107411	111723	135379	149094	135822	1.57611e+06	533233	129070	56754	62605	55968.5	76655.9	62273	78018	94247.4	94789	30033.4	26772.6	25322.2
50	574745	1.07713e+06	1.27936e+06	1.84501e+06	1.94203e+06	1.20077e+06	1.59549e+06	1.20009e+06	3.50159e+06	3.16965e+06	9.82706e+06	3.26951e+06	5.27142e+06	4.88532e+06	4.54281e+06	4.49921e+06	3.79208e+06	2.98449e+06	2.62167e+06	2.3124e+06
51	0	0	0	0	0	0	0	0	0	0	0	0	0	0	0	0	0	0	0	0
52	171513	92409.4	133125	1.32394e+06	261729	375987	456976	774251	1.88515e+06	2.12298e+06	2.48615e+06	2.27054e+06	1.88503e+06	3.19648e+06	1.28744e+06	899862	1.32772e+06	2.26133e+06	891272	2.29977e+06
53	4.94017e+06	4.63617e+06	4.25368e+06	4.58496e+06	5.16446e+06	5.38673e+06	5.74821e+06	4.93116e+06	5.09282e+06	6.27505e+06	4.4818e+06	3.74685e+06	4.92181e+06	3.6937e+06	2.45263e+06	4.04386e+06	4.98754e+06	5.18061e+06	4.63413e+06	5.10393e+06
54	8.17847e+07	9.63374e+07	9.06466e+07	9.65728e+07	9.00925e+07	9.85821e+07	1.08599e+08	9.972e+07	1.00207e+08	1.18202e+08	1.29229e+08	1.24947e+08	1.4874e+08	1.65019e+08	1.65492e+08	1.5519e+08	1.66992e+08	1.87519e+08	1.8572e+08	1.82385e+08
55	218106	71229	70754.6	56330.2	59832.8	53958.6	49189.9	82385.1	95879.8	29176.8	22639	23021.4	126660	19604.3	26140.6	29906	15745	10267.1	13763.4	12769.6
56	1.9033e+06	1.98609e+06	1.6022e+06	1.6287e+06	1.77304e+06	1.51638e+06	1.8831e+06	1.51011e+06	1.38259e+06	1.47234e+06	1.66123e+06	1.98028e+06	1.59109e+06	2.00645e+06	1.91917e+06	2.40603e+06	1.80981e+06	2.64773e+06	1.93072e+06	1.77887e+06
57	981995	611699	557278	1.44848e+06	2.66571e+06	2.77884e+06	4.92214e+06	852563	1.01745e+06	1.09418e+06	2.50247e+06	2.20201e+06	1.47707e+07	2.81358e+06	4.25275e+06	2.08731e+07	2.98732e+07	3.71823e+07	3.76173e+07	4.14401e+07
58	1.01333e+07	7.58205e+06	9.89155e+06	2.13749e+07	1.2148e+07	1.20633e+07	1.25472e+07	1.2981e+07	9.05314e+06	1.21384e+07	1.10366e+07	8.73853e+06	9.75125e+06	8.50877e+06	1.00948e+07	9.80183e+06	9.99983e+06	9.3488e+06	9.2848e+06	9.38017e+06
59	4.87481e+06	1.30689e+07	1.59387e+07	1.14076e+07	2.01672e+07	1.76101e+07	1.8461e+07	2.58967e+07	2.97624e+07	3.16054e+07	4.04557e+07	2.28799e+07	2.80493e+07	3.01241e+07	1.95462e+07	2.34503e+07	3.14872e+07	4.06396e+07	3.97036e+07	4.41961e+07
60	3.13175e+06	4.05394e+06	3.67907e+06	4.75923e+06	3.05671e+06	3.05627e+06	4.64684e+06	3.83885e+06	4.13634e+06	4.61854e+06	4.90451e+06	4.99681e+06	4.52863e+06	3.8391e+06	4.70542e+06	5.33698e+06	4.10162e+06	5.03425e+06	5.48637e+06	5.01393e+06
61	24013.1	44253.3	26429.8	31925.9	24840.5	19576.6	22514.7	20256	10755.8	12757.3	17135.5	10491	6938.08	5786.28	6518.4	4305.28	3873.12	4547.68	5742.4	4443.68
62	0	0	0	0	0	0	0	0	0	0	0	0	0	0	0	0	0	0	0	0
63	2.3644e+06	2.31183e+06	1.40092e+06	2.55064e+06	3.38069e+06	4.7193e+06	4.33166e+06	4.07468e+06	7.74522e+06	6.85947e+06	9.46525e+06	1.08998e+07	1.04272e+07	1.13094e+07	1.65176e+07	1.87039e+07	1.95773e+07	2.00532e+07	2.59699e+07	2.6767e+07
64	31157.4	4337.28	72.8	7767.68	424.48	46704.3	43176.8	16.8	35598.7	535.52	579.36	798.82	3396	80	275.04	207.2	26389.1	164.96	114.56	238.56
66	25517.9	37044.8	70289.3	86294.8	106174	174043	160534	210501	257239	341385	402606	268323	313392	387327	278336	311382	264174	721409	685617	565731
67	1.11827e+07	1.50699e+07	1.14404e+07	1.02795e+07	1.78096e+07	1.9528e+07	1.72265e+07	1.56158e+07	1.63417e+07	1.7463e+07	2.42653e+07	2.06603e+07	1.75277e+07	1.82245e+07	2.53302e+07	2.09239e+07	2.25279e+07	2.74753e+07	2.85393e+07	2.52572e+07
68	6.94151e+08	7.65397e+08	8.72257e+08	8.38925e+08	7.51949e+08	7.3434e+08	8.25126e+08	7.50686e+08	8.15198e+08	7.94901e+08	8.05351e+08	8.20755e+08	8.51047e+08	8.35866e+08	8.97507e+08	8.54868e+08	9.19252e+08	1.01046e+09	1.06466e+09	1.00299e+09
69	676.34	11352	644	0	0	0	0	0	0	0	0	0	0	0	0	0	0	0	0	0
70	513.78	891.21	910.11	16115.2	14626.2	22183	21993.2	1051.22	15723.3	16173.4	7008.65	3645.12	26411.2	439.42	582.98	11692.2	13826.9	14505.1	26853.3	782.36
72	4566.08	393811	23573.5	78838.4	93241.9	2.5073e+06	1.66702e+06	2.29711e+06	1.4091e+06	3.03275e+06	6.15062e+06	1.92097e+06	6.87137e+06	1.06993e+06	841203	1.45722e+06	1.19398e+06	1.52361e+06	1.40435e+06	920530
73	19542.2	273226	896664	1.0544e+06	749922	1.08553e+06	360826	2.43563e+06	1.66057e+06	707045	845537	458710	844986	802857	1.01105e+06	957371	1.43893e+06	1.20911e+06	3.01901e+06	3.04814e+06
74	299600	166230	113265	125536	279899	203412	115821	155259	178922	212644	184185	142221	246511	112245	6550.08	207449	336644	298148	293829	314243
75	459749	1.28132e+06	33950.9	452187	1.08887e+06	1.44825e+06	199235	403582	302925	531432	325683	335402	464113	365272	968686	353761	471830	847877	340594	329449
79	4.28705e+08	5.00046e+08	5.28258e+08	6.03409e+08	5.63912e+08	6.0513e+08	5.7918e+08	6.01192e+08	6.62884e+08	6.36776e+08	6.84755e+08	6.92409e+08	6.97857e+08	7.24732e+08	7.32232e+08	7.61011e+08	7.92069e+08	8.26522e+08	8.99863e+08	8.66127e+08
80	296737	553927	190255	251324	193834	352340	440759	1.12466e+06	931891	2.05384e+06	2.03571e+06	3.73338e+06	2.9748e+06	3.87112e+06	3.66065e+06	3.37204e+06	3.67453e+06	5.58271e+06	6.22924e+06	6.45614e+06
81	2.84054e+06	3.29079e+06	3.85218e+06	3.88379e+06	4.21731e+06	4.14007e+06	4.842e+06	5.54633e+06	5.67588e+06	6.45857e+06	6.99776e+06	6.25453e+06	5.65501e+06	6.11396e+06	8.56857e+06	9.6626e+06	8.61262e+06	1.00087e+07	8.56423e+06	9.73615e+06
83	3412	29843.2	7018.72	2293.76	2320.8	1631.2	613.12	32770.7	57212.8	40473.6	113437	80186.2	58907.8	6994.56	85683.8	93079.7	39117.6	19745.9	3997.6	19928.8
84	1.78067e+07	1.24298e+07	2.25705e+07	2.31107e+07	2.38125e+07	3.03652e+07	2.47296e+07	1.96778e+07	3.04325e+07	3.61606e+07	2.07044e+07	2.36554e+07	3.01354e+07	2.78304e+07	2.43308e+07	2.69097e+07	2.7174e+07	2.98942e+07	2.54449e+07	3.33347e+07
86	127537	82900.5	75314.7	169256	212748	141717	124744	97676.2	129772	128363	126189	85941.9	5764.48	8343.36	25648.8	38978.9	17792.3	71053.1	35334.4	86367
87	7926.4	11477.3	9718.4	0	0	0	0	0	0	0	0	0	0	0	0	0	0	0	0	0
89	6.71707e+06	5.81872e+06	6.9806e+06	7.78208e+06	7.55916e+06	7.16126e+06	7.64018e+06	7.52952e+06	8.27242e+06	8.2436e+06	9.42466e+06	9.11686e+06	8.50506e+06	7.62404e+06	8.3129e+06	9.38415e+06	9.39621e+06	1.07247e+07	1.12726e+07	1.09169e+07
90	455349	729681	831886	753362	723841	559169	665851	582163	555241	797387	731890	510585	731447	519954	606853	1.26418e+06	389313	366142	756419	1.5581e+06
91	2.40562e+06	3.24583e+06	3.37092e+06	3.05873e+06	3.55124e+06	2.63194e+06	2.70135e+06	4.19582e+06	3.50342e+06	2.78395e+06	4.62638e+06	3.60023e+06	4.7056e+06	5.88157e+06	4.22133e+06	4.80098e+06	6.55424e+06	7.73236e+06	8.42758e+06	7.5805e+06
92	0	0	76.48	0	0	0	0	0	0	0	0	0	0	0	0	0	0	0	0	0
93	90575.1	113528	85159.8	79524	80630.1	59038.9	55161.4	50546.7	39372.2	48721.3	44697.6	158288	49474.7	43039.2	38840.2	40615.8	76774.6	46648.8	32537.4	43883.5
95	3.65856e+06	3.03261e+06	2.54566e+06	3.44645e+06	3.223e+06	3.5742e+06	3.64282e+06	4.24638e+06	3.71466e+06	4.03601e+06	3.96696e+06	4.77526e+06	4.44823e+06	4.89003e+06	6.25547e+06	7.26483e+06	6.57202e+06	6.18563e+06	6.51062e+06	7.12764e+06
97	4.12225e+07	6.94486e+07	1.21852e+08	6.33413e+07	6.40973e+07	9.33282e+07	7.79643e+07	7.86498e+07	1.15091e+08	1.26435e+08	1.55463e+08	1.53915e+08	1.77105e+08	1.77609e+08	1.49152e+08	1.72153e+08	1.63936e+08	1.63731e+08	1.9616e+08	2.08701e+08
98	4.36012e+06	7.60825e+06	5.12896e+06	5.45404e+06	7.62983e+06	9.65737e+06	1.08656e+07	6.45747e+06	8.57547e+06	1.29194e+07	1.63792e+07	1.19765e+07	2.06418e+07	1.7835e+07	1.43127e+07	1.88224e+07	1.94692e+07	2.92012e+07	3.89839e+07	3.95459e+07
99	167496	51904.4	46555.9	71950.5	40157.7	161126	138148	341306	227846	41595.7	49025.9	82344.1	175865	135647	176306	157346	286855	218480	158620	218663
100	2.46442e+08	3.5658e+08	2.4388e+08	2.3891e+08	2.24622e+08	3.48374e+08	2.81848e+08	4.21911e+08	3.2742e+08	4.25795e+08	4.56135e+08	4.93143e+08	3.34317e+08	3.42121e+08	5.30415e+08	5.80737e+08	6.28991e+08	6.8515e+08	4.51062e+08	3.35203e+08
101	3.08024e+07	5.17154e+07	5.504e+07	6.11265e+07	6.65442e+07	6.51308e+07	6.90007e+07	7.38889e+07	8.0128e+07	8.09437e+07	7.63935e+07	9.85824e+07	1.06276e+08	1.10333e+08	1.07924e+08	1.32568e+08	1.46678e+08	1.50974e+08	1.71053e+08	1.53253e+08
102	7.33307e+06	4.32355e+06	5.82432e+06	5.08611e+06	1.23897e+07	1.36659e+07	1.39952e+07	1.31924e+07	1.09182e+07	9.46463e+06	1.38725e+07	1.32884e+07	5.68835e+06	1.05268e+07	5.97469e+06	5.49924e+06	8.20501e+06	1.57985e+07	1.1955e+07	1.21523e+07
103	903.68	199401	752913	934406	5.12436e+06	6.74493e+06	6.08557e+06	1.57711e+07	1.07775e+06	388317	758008	1.19662e+06	626660	349518	403573	488350	380415	943353	791631	882305
104	3.76743e+07	4.29858e+07	5.42031e+07	5.69602e+07	4.10082e+07	4.54843e+07	5.44384e+07	5.38441e+07	5.3182e+07	5.5172e+07	5.77938e+07	5.58054e+07	5.47172e+07	6.09573e+07	6.69782e+07	6.46702e+07	6.73793e+07	6.63605e+07	7.24575e+07	7.56197e+07
105	4.84241e+06	3.35025e+06	4.50993e+06	2.08622e+06	2.24651e+06	2.55775e+06	2.37457e+06	2760067	3.43324e+06	3.7972e+06	4.63727e+06	4.63989e+06	4.24968e+06	3.86705e+06	4.42564e+06	5.30189e+06	6.61975e+06	5.3452e+06	5.1915e+06	4.3859e+06
106	8.24878e+07	8.16068e+07	9.24349e+07	1.02831e+08	1.06738e+08	1.17505e+08	1.24925e+08	1.17447e+08	1.24542e+08	1.3039e+08	1.5087e+08	1.6039e+08	1.58531e+08	1.5754e+08	1.63069e+08	1.52099e+08	1.50026e+08	1.68459e+08	1.84477e+08	1.88642e+08
107	1.20529e+07	1.42624e+07	1.5537e+07	1.78129e+07	1.58487e+07	1.54519e+07	1.48012e+07	1.55831e+07	1.46288e+07	1.58327e+07	1.60767e+07	1.49665e+07	1.53739e+07	1.51114e+07	1.56624e+07	2.79985e+07	1.94102e+07	2.65534e+07	2.43485e+07	2.29595e+07
108	1.96818e+06	3.48097e+07	5.56916e+07	7.12452e+07	4.11504e+07	5.03537e+07	8.89555e+07	6.59608e+07	4.04958e+07	6.06842e+07	1.05558e+08	7.9375e+07	3.62055e+07	8.6194e+07	5.25727e+07	1.01244e+08	5.82651e+07	8.37293e+07	7.0273e+07	8.96335e+07
109	293020	219253	211788	255380	422711	427898	424862	245629	407539	442777	254402	342868	226867	273656	250506	311977	256242	329921	515785	436867
110	5.67388e+06	6.88783e+06	1.71497e+07	8.13191e+06	7.16169e+06	7.57584e+06	6.84727e+06	7.53774e+06	6.62879e+06	8.19317e+06	8.12527e+06	8.54506e+06	7.91235e+06	6.92805e+06	6.86861e+06	7.7763e+06	5.93796e+06	5.59419e+06	9.66739e+06	7.79284e+06
111	0	0	0	0	0	0	0	0	0	0	0	0	0	0	0	0	0	0	0	0
112	752007	1.43338e+06	527634	1.70523e+06	729216	1.04568e+06	1.57754e+06	1.08151e+06	1.4438e+06	3.08168e+06	1.72658e+06	1.32143e+06	928089	1.16968e+06	1.91673e+06	1.98584e+06	4.03569e+06	5.28577e+06	5.55912e+06	4.17672e+06
113	23283.2	255189	881212	629557	552495	1.69911e+06	693553	1.30368e+06	970240	1.69651e+06	2.5978e+06	1.97953e+06	1.9357e+06	1.78906e+06	2.52781e+06	2.39035e+06	1.97235e+06	2.02116e+06	2.2326e+06	2.18646e+06
114	4.66295e+06	6.60248e+06	5.76617e+06	5.19159e+06	5.6442e+06	8.98602e+06	5.85185e+06	5.21562e+06	5.87873e+06	5.34986e+06	6.48558e+06	5.90455e+06	6.79962e+06	6.17996e+06	7.68891e+06	6.47139e+06	9.32837e+06	1.06057e+07	9.24337e+06	9.65906e+06
115	504703	28395.2	1.27261e+06	167853	367004	492515	406208	1.15449e+06	2.3157e+06	1.82178e+06	2.72978e+06	6.11076e+06	6.55242e+06	8.50355e+06	6.47898e+06	9.88177e+06	1.13036e+07	1.30285e+07	1.95605e+07	2.17236e+07
116	1.67641e+06	1.32027e+06	398380	220935	59522.7	70573.2	414887	30190.9	35787.9	62896.1	74279.9	77341.3	111720	32782.6	63824.1	103280	621287	484953	529136	246571
117	2.24835e+06	1.00364e+07	5.35388e+06	2.80878e+06	2.72795e+06	5.15855e+06	2.41346e+06	2100433	2.20359e+06	2.5758e+06	2.10012e+06	4.28e+06	1.07236e+07	6.88624e+06	8.22868e+06	7.58826e+06	1.18755e+07	1.87791e+07	1.04809e+07	1.08812e+07
118	47523.2	150518	33442.4	186479	659920	287021	245596	372936	1.3764e+06	667315	717413	182670	874093	1.34064e+06	1.75609e+06	1.69372e+06	2.20906e+06	2.14638e+06	2.59209e+06	2.85267e+06
119	1.40717e+06	2.34702e+06	2.12828e+06	1.55732e+06	3.56917e+06	4.98054e+06	6.51698e+06	6.67444e+06	1.221e+07	1.33265e+07	1.3804e+07	1.9943e+07	2.99539e+07	2.83304e+07	2.33059e+07	3.51108e+07	3.5256e+07	5.05774e+07	5.22478e+07	7.14663e+07
120	148123	261044	754775	802049	857647	947552	633615	1.33585e+06	1.32376e+06	2.59222e+06	862505	2.51326e+06	4.5395e+06	4.19485e+06	3.99472e+06	4.28573e+06	4.04169e+06	5.60529e+06	9.35581e+06	9.51023e+06
121	500853	933393	605788	826685	2.14795e+06	3.88755e+06	1.22362e+07	1.95874e+07	6.2005e+06	3.49597e+06	2.97459e+06	2.48359e+06	5.39363e+06	4.48712e+06	2.53159e+06	2.29455e+06	3.71141e+06	4.19349e+06	5.01748e+06	3.66872e+06
122	0	841997	17961.1	5874.69	1667.68	9123.2	1745.92	10544.3	15909.9	15275.1	19591	8739.68	8601.76	5892.48	3118.56	4760.16	3.7514e+06	4.72345e+06	4.71292e+06	5.06276e+06
123	8877.28	99678.6	787273	968103	455087	62001.3	80895.5	90861.3	45299.7	31927	50022.6	33095.4	191306	38667.5	98071.2	78820.8	586508	47552.6	555322	257779
124	394500	800476	823405	955454	1.04807e+06	66593	22566.2	10957.4	28476	20366.9	28745.6	13860.5	70373.8	60843.8	85070.6	19478.7	29819.9	26203.6	77468.8	79122.9
126	4.01502e+06	7.00724e+06	1.23932e+07	8.76024e+06	1.39774e+07	1.07397e+07	2.03888e+07	1.94512e+07	3.08166e+07	2.21046e+07	3.22569e+07	5.16145e+07	6.4437e+07	5.94502e+07	5.02812e+07	7.55314e+07	6.7412e+07	8.62358e+07	9.66004e+07	1.18261e+08
127	180.8	1984	176	11.52	1323.2	15719.5	28506.2	7920.64	4393.92	72419	41007.4	32201.1	74094.2	50401.1	255.52	32823.2	34477.4	17559.7	23333.5	12429.1
129	1.53085e+06	1.83892e+06	4.22838e+06	1.88578e+06	1.06833e+06	749032	946565	673709	524313	615671	773795	871482	732740	626364	1.07724e+06	1.57356e+06	1.30709e+06	1.41066e+06	1.33268e+06	1.61408e+06
130	3.21214e+06	2.33374e+06	1.40562e+06	1.928e+06	1.59835e+06	1.16931e+06	2.23906e+06	2.39558e+06	2.2981e+06	1.77886e+06	4.10833e+06	2.82491e+06	2.17828e+06	3.41922e+06	5.07781e+06	7.56238e+06	6.0608e+06	8.48147e+06	5.98884e+06	5.24433e+06
131	3.64677e+07	4.07011e+07	5.89706e+07	5.81169e+07	6.96531e+07	7.04745e+07	7.36914e+07	6.75843e+07	8.72287e+07	7.34061e+07	7.513e+07	7.45692e+07	7.80669e+07	8.27116e+07	8.1861e+07	9.14878e+07	9.55193e+07	9.92617e+07	1.01287e+08	1.0336e+08
132	1139.52	5425.92	3247.68	987.04	3987.04	712559	257945	18270.4	2679.82	8191.56	120255	7671.52	540.8	75373.1	13214.2	2751.52	50.56	7444	149.28	33408.8
133	2.18291e+06	1.38526e+06	129953	1.01535e+06	3.43699e+06	1.86279e+06	77086.4	79916.3	383938	571173	226153	166568	357179	787563	969628	1.57337e+06	706070	1.61743e+06	2.40668e+06	3.90214e+06
134	36943.2	46696.2	113514	217790	72065.9	748791	5.04355e+06	141660	161699	135987	883382	416027	537663	1.50499e+06	73381.2	1.09606e+06	1.08449e+06	666639	1.17657e+06	1.17942e+06
135	23.04	583.04	0	4.48	0	0	0	0	0	0	0	0	0	0	0	0	0	0	0	0
136	9366.56	1441.28	1325.28	1783.27	2333.92	37884.5	55862.2	100418	10552.6	78274.9	72412.6	120304	60977.4	24940.4	3491.52	43207.8	120358	10128.5	8133.97	13977
137	326704	362609	359232	626463	689494	690558	575643	507128	529072	584656	487962	356266	1.03782e+06	1.41466e+06	1.14703e+06	721163	699213	1.30186e+06	1.36905e+06	2.4311e+06
138	4.08057e+07	4.21803e+07	5.26556e+07	6.38306e+07	6.06291e+07	4.8803e+07	6.59601e+07	6.2935e+07	6.24408e+07	6.94641e+07	7.10716e+07	7.59429e+07	7.95968e+07	8.05514e+07	9.03375e+07	9.43589e+07	8.52291e+07	1.03772e+08	1.22644e+08	1.415e+08
139	0	0	0	0	0	0	0	0	0	0	0	0	0	0	0	0	0	0	0	0
140	10.24	2756.96	256.1	0	0	0	0	0	0	0	0	0	0	0	0	0	0	0	0	0
141	209111	808180	1.15653e+06	739590	511142	817634	430106	217919	204304	470801	325113	219490	577715	223219	774218	505833	1.51415e+06	2.11665e+06	2.84094e+06	1.93374e+06
143	1.65708e+06	2.04052e+06	1.84015e+06	1.99864e+06	2.48064e+06	2.50537e+06	3.9974e+06	4.31697e+06	3.78292e+06	3.63413e+06	4.23525e+06	4.59354e+06	4.15948e+06	4.11246e+06	3.47639e+06	3.54011e+06	3.55392e+06	7.13383e+06	5.35861e+06	4.64939e+06
144	2.36235e+06	3.62291e+06	2.987e+06	3.06254e+06	3.15572e+06	6.38131e+06	3.58999e+06	3.38582e+06	3.106e+06	5.39096e+06	6.01647e+06	5.36288e+06	5.63581e+06	6.06796e+06	6.52797e+06	7.00294e+06	8.6205e+06	9.54966e+06	6.93275e+06	7.49904e+06
145	34.24	17.12	92.16	11432.3	4632.32	0	0	10666.4	10480.2	12120	8241.92	9738.08	0	0	1375.04	0	885.6	0	16	0
146	1.54848e+06	4.64096e+06	7.02023e+06	3.79812e+06	3.97785e+06	9.56846e+06	6.24625e+06	6.39292e+06	8.05481e+06	1.083e+07	1.03154e+07	1.00353e+07	1.4478e+07	1.31474e+07	1.83531e+07	1.43197e+07	1.66369e+07	2.92747e+07	2.98963e+07	3.39236e+07
147	235750	548045	718034	621952	499949	429258	480248	380938	530312	382568	521109	631906	543902	1.36496e+06	531812	480753	8.30199e+06	5.31575e+06	8.65478e+06	9.7316e+06
148	1025.28	190.72	1825.6	6050.08	931.04	67821.9	3859.2	31563.7	618.24	650.72	985.28	1596	0	4531.36	155.2	270.08	38.4	633.44	68.16	188.96
149	1.96669e+06	2.8644e+06	1.62297e+06	1.47687e+06	1.55653e+06	1.65538e+06	1.80087e+06	1.44402e+06	1.35938e+06	1.17497e+06	1.51073e+06	1.9626e+06	1.46388e+06	636122	699873	1.11943e+06	721202	1.28905e+06	793747	1.13679e+06
150	3.77815e+08	4.65028e+08	5.25846e+08	5.58794e+08	5.41364e+08	6.04613e+08	6.18008e+08	6.64182e+08	6.77161e+08	6.5551e+08	6.8642e+08	7.5257e+08	7.3606e+08	8.72954e+08	7.99669e+08	7.74528e+08	7.84718e+08	8.41209e+08	7.8012e+08	7.7796e+08
152	0	0	0	0	0	0	0	0	0	0	0	0	0	0	0	0	0	0	0	0
153	9550.56	7400.16	57421	18763.9	6522.88	22491	10493.3	14325.3	10107.5	14934.9	8578.72	12828.2	11381.1	11474.4	14039.6	12024.6	7315.84	7946.56	12295.2	4982.72
154	414806	184193	239741	364612	386532	578742	330207	668411	587442	716921	912886	1.20109e+06	1.14034e+06	1.37012e+06	1.60118e+06	1.31141e+06	1.45634e+06	1.66619e+06	1.9353e+06	1.42013e+06
155	285732	447350	296740	202173	199495	457836	256335	380923	386876	260782	308595	249182	67952.6	177083	174643	279276	203786	155826	197505	294185
156	4.53403e+07	5.60821e+07	5.50955e+07	5.9649e+07	6.82516e+07	7.17574e+07	7.00248e+07	7.65916e+07	7.25607e+07	7.74405e+07	8.18717e+07	7.00859e+07	8.81662e+07	8.58204e+07	9.40845e+07	1.02245e+08	1.07703e+08	1.25405e+08	1.27296e+08	1.29853e+08
157	5.08679e+06	3.36835e+06	4.73477e+06	6.6122e+06	9.15938e+06	9.39433e+06	9.42279e+06	1.12492e+07	1.16263e+07	1.39559e+07	1.2905e+07	1.42394e+07	1.26858e+07	1.13021e+07	1.27311e+07	1.38397e+07	1.31876e+07	1.86066e+07	1.65713e+07	1.55647e+07
158	80218.4	71353.9	118763	723643	791595	3.07512e+06	43808.1	50030.2	47102.2	60308.9	34975.4	188654	193210	234920	541930	461353	484388	2.74569e+06	3.80417e+06	5.30319e+06
159	8.66101e+06	1.06148e+07	9.90901e+06	8.65561e+06	1.1211e+07	1.08816e+07	7.97111e+06	8.85996e+06	8.25701e+06	9.87852e+06	9.28143e+06	7.95161e+06	8.69012e+06	1.09117e+07	7.74989e+06	9.20058e+06	9.2376e+06	9.51047e+06	9.4824e+06	1.40097e+07
160	60.96	2315.36	291.2	380.92	188.8	1705.76	128.48	0	134.4	141.28	54.4	1558.08	30.08	7831.32	32.16	44417.6	69646.7	10106.4	544.24	0
162	1.047e+07	9.42001e+06	1.36477e+07	1.11973e+07	8.04252e+06	1.05e+07	1.25448e+07	1.22133e+07	1.4383e+07	1.27032e+07	1.56406e+07	1.18821e+07	1.24599e+07	1.35052e+07	1.32215e+07	1.29029e+07	12201789	1.27369e+07	1.44628e+07	1.59482e+07
165	2.2375e+07	2.57876e+07	3.01007e+07	2.84392e+07	3.49019e+07	4.3293e+07	4.22283e+07	3.2335e+07	4.14455e+07	4.44644e+07	5.24851e+07	4.84341e+07	4.60207e+07	7.46936e+07	7.15841e+07	7.44821e+07	7.77404e+07	1.07956e+08	1.09822e+08	1.10407e+08
166	1.37959e+06	1.58021e+06	1.28713e+06	2.31039e+06	1.96651e+06	1.56198e+06	2.13359e+06	1.97601e+06	4.06504e+06	3.43196e+06	1.72781e+06	1.82189e+06	1.27979e+06	1.12288e+06	1.40073e+06	1.97578e+06	1.18346e+06	1.52733e+06	3.54612e+06	5.18986e+06
167	2.30483e+07	2.30213e+07	8.7294e+07	5.98758e+07	3.75976e+07	4.14358e+07	4.95116e+07	4.09098e+07	7.54087e+07	7.55987e+07	8.53538e+07	7.95281e+07	1.13028e+08	1.0636e+08	1.07502e+08	1.15286e+08	1.17756e+08	1.3844e+08	1.58051e+08	1.5898e+08
168	1.76876e+06	1.72547e+06	3.23541e+06	3.32294e+06	2.60066e+06	2.65289e+06	2.88429e+06	2.99877e+06	3.35097e+06	2.55559e+06	2.34284e+06	2743523	2.83193e+06	2.88781e+06	3077131	2.54011e+06	2.07665e+06	2.21517e+06	2.43326e+06	2.45775e+06
169	1.45938e+08	1.56166e+08	1.39348e+08	1.36285e+08	1.87704e+08	1.91891e+08	2.50097e+08	2.16277e+08	2.1739e+08	1.99065e+08	3.34955e+08	3.55286e+08	2.61828e+08	3.52833e+08	3.69351e+08	2.89198e+08	4.54891e+08	5.06235e+08	4.31291e+08	5.2672e+08
170	6.13744e+06	4.56671e+06	5.36691e+06	5.63543e+06	6.56593e+06	7.48454e+06	7.79252e+06	5.90218e+06	5.77819e+06	8.58538e+06	7.94326e+06	8.52537e+06	9.22779e+06	8.95309e+06	9.78707e+06	1.09496e+07	9.8391e+06	9.77924e+06	1.19725e+07	1.10022e+07
171	8.15274e+06	1.79984e+07	1.18572e+07	1.88164e+07	2.96461e+07	1.85749e+07	1.9342e+07	1.68125e+07	1.70703e+07	1.76946e+07	1.58014e+07	1.92374e+07	1.74615e+07	3.06099e+07	1.63063e+07	2.22582e+07	2.72669e+07	2.01766e+07	1.79727e+07	1.65009e+07
173	3.47583e+07	4.39912e+07	6.33515e+07	4.14663e+07	5.04028e+07	5.10121e+07	6.44573e+07	6.20355e+07	9.28062e+07	1.09153e+08	1.03988e+08	1.07835e+08	1.66461e+08	1.51476e+08	1.3036e+08	1.7215e+08	2.0896e+08	2.54368e+08	2.82875e+08	2.64007e+08
174	7.92026e+06	7.5227e+06	9.96916e+06	1.11627e+07	1.51131e+07	1.61417e+07	1.74865e+07	1.94994e+07	2.64013e+07	2.75038e+07	2.60791e+07	3.5208e+07	2.47841e+07	3.10322e+07	2.26004e+07	2.50138e+07	2.40865e+07	2.64544e+07	2.70819e+07	2.64019e+07
175	1.29628e+06	479727	394494	732525	208500	829601	886744	1.0041e+06	1.15549e+06	865167	1.19378e+06	1.09746e+06	1.57753e+06	664424	2.24765e+06	1.1821e+06	1.67065e+06	1.57893e+06	1.58336e+06	1.59679e+06
176	0	0	0	0	0	22723	18460.3	17786.1	12084.5	13145.6	12087.1	33205.1	47387.6	29586.2	21721.8	17185.9	15807	22757.9	30128.8	43647.7
177	4.11514e+07	3.22254e+07	5.35704e+07	0	0	0	0	0	0	0	0	0	0	0	0	0	0	0	0	0
178	5241.76	162200	3141.6	24918.2	31387.2	23735.5	29421.2	91333.9	161933	131612	140679	49965.4	157739	57184	1784.96	1872.48	84428	21652.8	16947.4	32
179	13428.5	123220	70697.3	89361.8	54545.4	24721.3	37761.3	21434.2	866843	212216	124462	6857.63	66973.5	59962.6	179562	253553	667120	363899	358281	334136
181	8.79606e+06	6.56506e+06	5.05302e+06	7.3042e+06	6.96004e+06	2.90804e+06	1.72455e+06	2.99475e+06	3.86221e+06	2.28821e+06	4.46483e+06	6.15232e+06	5.47712e+06	3.61279e+06	4.23607e+06	6.78681e+06	5.83502e+06	3.2156e+06	1.12112e+06	996880
182	1730.12	2009.49	15968.7	0	0	0	0	0	0	0	0	0	0	0	0	0	0	0	0	0
183	1.82524e+07	3.0891e+07	3.89141e+07	3.12065e+07	3.18813e+07	3.4536e+07	2.86323e+07	3.95316e+07	4.81067e+07	6.2146e+07	5.36884e+07	7.2956e+07	1.2541e+08	1.36585e+08	1.29807e+08	1.01936e+08	1.97142e+08	2.48543e+08	2.51038e+08	3.0152e+08
184	173721	214967	235695	272077	185447	208253	159548	244405	313215	339638	266001	313446	352080	442808	410652	752260	719948	2.9083e+06	4.19632e+06	4.05217e+06
185	2.39394e+07	5.68545e+07	3.26859e+07	3.56553e+07	6.99238e+07	2.17029e+08	1.91785e+08	1.25097e+08	2.33916e+08	2.68348e+08	3.176e+08	1.99614e+08	3.56016e+08	2.35969e+08	3.33615e+08	4.19727e+08	4.01928e+08	6.80998e+08	7.39237e+08	7.79744e+08
186	3.12199e+06	3.61029e+06	6.07566e+06	1.20734e+07	2.57071e+06	1.69707e+07	1.95297e+07	1.4242e+07	2.00362e+07	0	0	0	0	0	0	0	0	0	0	0
188	2083.7	2367.5	12434.6	50072.1	5010.4	11066.9	24118.8	2366.5	2189.25	1386.72	1080	1235.68	628	1862.4	3973.92	1370.88	1078.4	1674.24	22433.3	1593.76
189	87958.4	82835.4	78241.9	85004.6	47579.2	63687.2	58862.1	54976.5	46607.9	50743.8	44624.1	53887.4	54940.6	38370.4	14691.5	21448.3	20503.2	23929.8	24897.1	24719.9
191	353870	385328	266880	294691	419640	277861	246026	344695	188766	231008	196182	162139	88853.8	89645.1	96532	130186	112062	355704	337049	324431
193	20239.2	29034.1	24805	25234.4	22616.2	24343.4	30180.5	19085.6	17229.3	21833.4	14155.8	10787.4	16342.4	16960.2	14085.6	16154.7	13932.2	22774.1	18897.8	22788.5
194	2.0526e+06	2.5938e+06	2.86468e+06	8.63518e+06	2.06955e+06	4.3031e+06	4.28839e+06	3.96099e+06	3.00991e+06	3.52968e+06	6.27379e+06	6.70804e+06	3.07117e+06	4.61581e+06	3.66968e+06	4.18801e+06	7.12459e+06	1.32654e+07	1.42781e+07	1.36317e+07
195	2.59753e+06	2.98496e+06	5.48838e+06	8.83694e+06	7.96696e+06	5.8663e+06	2.2597e+06	1.68785e+06	655137	4.30293e+06	4.51066e+06	1.07485e+06	1.9239e+06	5.44628e+06	5.86105e+06	7.63088e+06	3.00707e+06	4.13311e+06	6.35041e+06	6.80129e+06
196	3731.2	4053.6	2454.24	10468.2	4649.92	4117.12	1684.64	6459.92	26003.5	14125	963238	8219.2	2593.6	15516.6	848	36058.9	73471.5	89363	5434.56	16833.3
197	64979.8	57732.3	51501.8	126011	97016.2	183887	123103	115687	136157	241305	176826	163801	183996	136785	145999	197473	94689.4	204090	287816	141778
198	6.27608e+06	1.30468e+07	8.65208e+06	1.52488e+07	6.63343e+06	1.46529e+07	2.0608e+07	2.10371e+07	4.99815e+06	2.96926e+07	3.8374e+07	2.81076e+07	4.22949e+07	5.53775e+07	5.77872e+07	8.35712e+07	5.34217e+07	4.60681e+07	5.92777e+07	5.47401e+07
199	8.56727e+06	1.45808e+07	1.62471e+07	1.63212e+07	1.21873e+07	1.74669e+07	1.96026e+07	2.05964e+07	2.71689e+07	3.73665e+07	3.50533e+07	3.48229e+07	4.97089e+07	4.65627e+07	4.51243e+07	5.96248e+07	6.24651e+07	6.30492e+07	6.95448e+07	7.3847e+07
200	5.22086e+06	5.86146e+06	7.13793e+06	1.34352e+07	1.20541e+07	1.43839e+07	9.7884e+06	1.06904e+07	1.48376e+07	1.28032e+07	1.22894e+07	9.34132e+06	2.06165e+07	1.734e+07	1.37469e+07	1.38348e+07	1.41724e+07	2.6471e+07	1.51613e+07	2.58429e+07
201	377546	5.13815e+06	77893.3	5.61471e+06	472048	4.1795e+06	5.80508e+06	4.53533e+06	7.04947e+06	6.37641e+06	8.42373e+06	6.16238e+06	8.37022e+06	8.66957e+06	1.61652e+07	1.58247e+07	2.32253e+07	1.82495e+07	1.9617e+07	1.24057e+07
202	3.76788e+07	2.26211e+07	1.64497e+07	2.53001e+07	3.20582e+07	3.06023e+07	2.33644e+07	2.06913e+07	1.74511e+07	2.14361e+07	1.68868e+07	2.63064e+07	5.21458e+07	3.77426e+07	5.84163e+07	4.53307e+07	5.42265e+07	5.37106e+07	3.77735e+07	4.07058e+07
203	7.98238e+07	8.0378e+07	9.05088e+07	9.34606e+07	1.07211e+08	1.0525e+08	1.11942e+08	1.07333e+08	1.04046e+08	1.15634e+08	1.46572e+08	1.35496e+08	1.31135e+08	1.51142e+08	1.54396e+08	1.75597e+08	1.66231e+08	2.03196e+08	2.17883e+08	2.35043e+08
206	7.79636e+06	1.69248e+07	9.99289e+06	1.14241e+07	6.14281e+06	9.60746e+06	7.83769e+06	1.05557e+07	6.2142e+06	8.89934e+06	8.14913e+06	3.48477e+06	7.18158e+06	7.60967e+06	1.10096e+07	0	0	0	0	0
207	800435	792182	592879	873366	1.1271e+06	903209	470262	645040	723889	428679	593568	600566	818395	1.14696e+06	692966	1.45259e+06	1.4312e+06	1.37753e+06	1.24721e+06	1.66942e+06
208	9075.52	88715.1	15010.9	409328	615054	912903	713563	796590	631141	648312	722672	952815	3.04865e+06	1.5812e+06	589154	477764	599551	649115	690823	538388
209	241055	611419	130806	76787.4	153084	172861	182377	69922.3	1.38551e+06	477667	90611.4	74346.9	39579.7	54755	74088	329169	343045	892829	192639	79768.4
210	2.9055e+07	3.15474e+07	2.80136e+07	2.66375e+07	3.7234e+07	2.6659e+07	3.54237e+07	3.13622e+07	2.99405e+07	3.01911e+07	2.8583e+07	3.13941e+07	2.94976e+07	2.97273e+07	3.12536e+07	3.3427e+07	3.35811e+07	4.57905e+07	5.74041e+07	5.32128e+07
211	7.44828e+06	1.05e+07	1.44067e+07	1.52091e+07	1.9093e+07	2.82639e+07	3.69043e+07	8.38659e+07	7.22538e+07	4.86729e+07	3.97344e+07	4.19676e+07	5.53253e+07	1.52367e+08	5.97094e+07	6.29157e+07	5.68783e+07	1.97003e+08	7.14943e+07	1.26641e+08
212	2.87249e+07	1.65051e+07	4.78731e+06	5.50813e+06	7.36509e+06	2.50808e+07	3.43981e+07	3.4027e+07	2.63041e+07	2.7107e+07	3.1304e+07	4.74726e+06	6.6601e+06	8.98463e+06	5.07467e+06	3.68832e+06	3.58711e+06	2.46952e+06	2.62444e+06	2.47491e+06
213	622.24	11035.5	593731	365161	289824	119485	13445	148312	97240.6	22455.5	4862.68	7.79451e+06	1.41509e+07	5.74723e+06	32067.5	77585.1	680476	1.74877e+06	11138.4	1.32197e+06
215	6.10095e+06	5.80037e+06	3.7848e+06	3.65671e+06	4.70847e+06	6.17121e+06	9.86794e+06	6.37531e+06	9.52686e+06	8.92843e+06	1.26619e+07	1.3346e+07	1.45609e+07	1.31435e+07	8.73934e+06	1.34116e+07	2.11144e+07	2.77606e+07	1.87473e+07	2.23387e+07
216	9.31344e+07	1.23699e+08	1.31573e+08	1.26647e+08	1.46315e+08	1.63743e+08	1.63622e+08	2.14473e+08	1.50506e+08	1.55666e+08	1.91225e+08	2.09655e+08	1.97875e+08	1.87208e+08	2.19805e+08	1.62734e+08	1.68726e+08	2.69446e+08	2.2433e+08	2.50879e+08
217	1.7829e+06	2.74203e+06	2.36585e+06	2.35007e+06	2.98035e+06	3.51565e+06	3.18555e+06	2.69744e+06	5.02015e+06	2.00074e+06	3.10145e+06	1.9207e+06	1.62828e+06	2.13752e+06	2.67892e+06	3.75424e+06	4.09442e+06	6.17499e+06	8.43263e+06	6.85872e+06
218	6289.92	2481.6	887.84	4133.28	0	0	0	0	0	0	0	0	0	0	0	0	0	6342.56	3999.68	2293.12
219	40735.3	12888.2	31983.1	27144.2	25262.4	31417	36503	26010	24181.1	18148.5	14071.1	10040.5	7474.96	10155.9	9801.54	12192.1	11721.6	15923.9	15001	20710.4
220	638732	886438	384778	1.14772e+06	1.82992e+06	1.38526e+06	1.44879e+06	1.23518e+06	1.19337e+06	562712	751933	732171	431682	550459	376349	555251	533133	515992	822058	637357
221	80251.1	584593	203067	536091	448318	752752	3.02136e+06	953559	694275	1.11182e+06	3.79336e+06	5.70874e+06	1.34652e+06	1.4379e+06	1.95388e+06	1.31596e+06	1.76983e+06	5.13446e+06	4.96373e+06	7.56486e+06
222	211379	425967	317210	3.09068e+06	2.73498e+06	773271	2.05887e+06	1.77764e+06	640035	827124	694469	1.5189e+06	1.42158e+06	1.3206e+06	1.11609e+06	1.00342e+06	1.31802e+06	2.26499e+06	3.1198e+06	3.04536e+06
223	2.72335e+07	7.76032e+07	6.56139e+07	4.10954e+07	5.42185e+07	4.59581e+07	4.24531e+07	4.66436e+07	5.01308e+07	6.36954e+07	5.17801e+07	4.37159e+07	5.94776e+07	7.68224e+07	6.05073e+07	5.88639e+07	6.50802e+07	1.29611e+08	8.35094e+07	1.05678e+08
225	5.07316e+06	5.23475e+06	1.26444e+07	1.89217e+07	2.10667e+07	2.27462e+07	2.53819e+07	6.67283e+07	4.27956e+07	3.23172e+07	3.9849e+07	2.55702e+07	2.75408e+07	1.39237e+08	2.64531e+07	3.17774e+07	3.65348e+07	1.09511e+08	6.33544e+07	7.63083e+07
226	2.88701e+06	1.90157e+06	2.40438e+06	2.21757e+06	2.23509e+06	2.49888e+06	2.65191e+06	2.24528e+06	2.22259e+06	3.08513e+06	9.56906e+06	4.77636e+06	6.90974e+06	1.06165e+07	4.05989e+06	9.17468e+06	1.04697e+07	1.18166e+07	1.89704e+07	2.22559e+07
227	438.4	604.32	0	1468.8	211.52	1027.2	0	0	0	256.48	49.28	76.8	0	35.52	0	0	0	0	163.04	0
228	0	0	0	0	0	0	0	0	0	0	0	0	0	0	0	0	0	0	0	0
229	1.58213e+08	1.69953e+08	1.6679e+08	1.90253e+08	1.25059e+08	1.37504e+08	1.86723e+08	1.51313e+08	1.70696e+08	1.56938e+08	1.5581e+08	1.5073e+08	1.65866e+08	1.99053e+08	1.69168e+08	1.57168e+08	1.35673e+08	2.11556e+08	1.82936e+08	2.54837e+08
230	4.04097e+07	8.5082e+07	1.16695e+08	6.00708e+07	1.34227e+08	2.56219e+08	1.39615e+08	1.8762e+08	2.50906e+08	2.92793e+08	2.40051e+08	3.32242e+08	5.0472e+08	3.70958e+08	4.30275e+08	6.05707e+08	7.03043e+08	8.76184e+08	9.72027e+08	1.09469e+09
231	2.89131e+09	3.24092e+09	3.42563e+09	3.67186e+09	3.84081e+09	3.80467e+09	3.66295e+09	3.51299e+09	3.60243e+09	3.6549e+09	3.89124e+09	3.8593e+09	4.15164e+09	4.47029e+09	4.3373e+09	4.36716e+09	4.20253e+09	5.35076e+09	5.45527e+09	5.92915e+09
232	0	0	0	0	0	0	0	0	0	0	0	0	0	0	0	0	0	0	0	0
233	302669	656872	807906	2.45681e+06	1.66852e+06	1.95496e+06	946376	3.82673e+06	1.42326e+06	1.66238e+06	1.53737e+06	932939	1.07019e+06	1.42746e+06	1.68575e+06	1.92218e+06	1.93743e+06	6.28261e+06	6.73192e+06	3.3416e+06
234	5.25589e+07	4.38888e+07	4.35338e+07	4.18668e+07	3.44054e+07	3.96569e+07	5.56501e+07	6.87597e+07	7.83878e+07	7.90276e+07	8.46297e+07	8.68419e+07	1.14597e+08	1.90078e+08	1.6866e+08	2.29733e+08	2.67629e+08	2.50832e+08	2.60018e+08	2.34508e+08
235	3.64721e+06	2.39226e+06	1.75159e+06	3.43272e+06	5.83592e+06	5.67084e+06	7.24148e+06	1.27384e+07	7.21122e+06	2.59531e+06	2.48955e+06	1.4182e+06	2.83942e+06	4.08962e+06	4.67337e+06	1.78337e+06	1.70753e+06	2.4678e+06	2.13758e+06	3.79149e+06
236	5.28136e+06	7.02353e+06	3.98465e+06	3.06932e+06	2.90418e+06	1.2184e+06	1.3598e+06	1.89164e+06	1.70473e+06	1.68006e+06	1.92869e+06	705322	798692	427229	646250	485466	510937	755958	975150	482025
237	3.8807e+07	3.97551e+07	8.22142e+07	5.81131e+07	5.82467e+07	5.82046e+07	5.67414e+07	7.65511e+07	9.86524e+07	9.2482e+07	1.02872e+08	9.01259e+07	1.20316e+08	1.16315e+08	1.3117e+08	1.68996e+08	1.30413e+08	1.39315e+08	1.51392e+08	1.41381e+08
238	2.94777e+06	1.48966e+06	1.5587e+06	2.89319e+06	3.82588e+06	5.56964e+06	4.9387e+06	6.42292e+06	1.05849e+07	1.07015e+07	1.3852e+07	1.1281e+07	1.2425e+07	1.41144e+07	1.5689e+07	1.70574e+07	2.01178e+07	2.49974e+07	2.31234e+07	2.62754e+07
242	0	0	0	0	0	0	0	0	0	0	0	0	0	0	0	0	0	0	0	0
244	64242.7	107284	61161.4	58581.9	39586.6	33125.6	7546.74	17673.4	19602.5	4520.88	5227.74	2797.44	5028.8	24136.8	12996.8	35156.6	20449.1	29365.7	24351	11395
248	0	0	0	0	0	0	0	0	0	0	0	0	0	0	0	0	0	0	0	0
249	30133.6	312563	21222.7	1.0206e+06	2.79039e+06	2.4919e+06	1.81486e+06	826172	2.29383e+06	2.21311e+06	2.40707e+06	720838	1.1321e+06	845374	3.46209e+06	1.08251e+06	1.99258e+06	3.04752e+06	1.60384e+06	343298
250	895726	479893	438099	661043	276612	290904	858547	599614	775193	266960	589621	592603	1.00763e+06	2.58757e+06	443741	412237	495771	678700	878531	953712
251	3.59443e+06	3.21347e+06	3.87173e+06	2.89538e+06	2.57593e+06	1.91179e+06	1317316	3.98452e+06	4.27822e+06	5.40393e+06	4.07839e+06	5.88608e+06	5.31921e+06	8.86404e+06	1.14046e+07	1.97691e+07	1.51658e+07	1.80364e+07	2.70233e+07	2.46433e+07
252	1.80581e+07	2.99789e+07	2.58264e+07	3.86972e+07	1.80959e+08	1.46745e+07	3.21241e+07	6.35557e+06	9.27361e+07	2.13318e+08	3.40741e+08	3.41947e+08	4.80679e+06	7.40766e+06	3.14761e+08	7.68892e+06	9.98758e+06	1.69415e+07	1.69529e+07	3.62969e+07
255	0	0	0	2.01673e+08	1.90751e+08	2.20312e+08	2.36997e+08	2.17191e+08	2.30328e+08	2.20973e+08	2.89272e+08	2.53792e+08	2.31736e+08	2.38268e+08	2.47178e+08	2.5465e+08	2.54961e+08	2.61343e+08	2.68254e+08	2.74613e+08
256	0	0	0	5.07296e+06	4.97758e+06	6.09808e+06	6.49887e+06	8.9717e+06	1.00003e+07	8.68557e+06	9.92153e+06	9.90747e+06	1.11114e+07	1.19717e+07	1.01615e+07	9.87926e+06	9900808	1.47227e+07	1.87618e+07	1.64511e+07
260	0	0	0	0	0	0	0	0	0	0	0	0	0	0	0	0	0	0	0	0
271	0	0	0	0	0	0	0	0	0	0	0	0	0	0	0	0	0	0	0	0
272	0	0	0	0	0	0	0	0	0	3.02747e+07	2.49744e+07	1.68157e+07	4.18897e+07	3.78491e+07	5.38044e+07	5.22501e+07	4.31806e+07	5.86643e+07	6.73153e+07	6.84988e+07
273	0	0	0	0	0	0	0	0	0	4311.2	18327	49973.2	45647.7	30855.4	77277.1	171273	232151	564053	510204	469119
276	0	0	0	0	0	0	0	0	0	0	0	0	0	0	0	1.12874e+07	1.91185e+07	2.07854e+07	2.99379e+07	3.08895e+07
277	0	0	0	0	0	0	0	0	0	0	0	0	0	0	0	0	0	20645	58973.1	186198
299	0	0	0	110.4	177.12	8780.24	56343.8	46723.3	43484.3	38445.8	67675.5	56926.6	43773.8	291015	74703.7	678634	135317	138509	152930	143075

## Sheet: Physical N import
Country Code	Y1997	Y1998	Y1999	Y2000	Y2001	Y2002	Y2003	Y2004	Y2005	Y2006	Y2007	Y2008	Y2009	Y2010	Y2011	Y2012	Y2013	Y2014	Y2015	Y2016
1	24278.4	13420.8	6.82597e+06	9.97074e+06	7.61367e+06	9.0087e+06	8.23253e+06	1.06529e+07	8.94741e+06	9.01923e+06	1.3709e+07	1.14957e+07	1.1965e+07	1.19381e+07	1.26453e+07	1.44943e+07	1.29493e+07	1.22395e+07	1.17728e+07	9.16251e+06
2	817651	325949	1.01665e+06	2.07738e+06	2.5878e+06	1.73377e+06	1903440	1.40689e+06	1498656	2.15679e+06	1.22091e+06	1312608	2.4136e+07	1.90238e+07	1.84619e+07	2.18175e+06	1.93533e+06	3.11693e+07	4.56819e+07	5.74079e+07
3	6.09189e+06	133267	8.7431e+06	9.08091e+06	9.52763e+06	1.18905e+07	1.26928e+07	1.26822e+07	1.39354e+07	1.59905e+07	1.57311e+07	1.63997e+07	1.45528e+07	1.5636e+07	1.51242e+07	1.45553e+07	1.46556e+07	1.04353e+07	1.39527e+07	1.32776e+07
4	1.35504e+08	1.37202e+08	1.83183e+08	1.8538e+08	1.76495e+08	2.1686e+08	1.83802e+08	2.0391e+08	2.19426e+08	2.05642e+08	2.09755e+08	2.48352e+08	2.30262e+08	495629	3.24969e+08	2.78883e+08	3.14651e+08	3.71038e+08	3.9558e+08	3.80431e+08
8	748.8	240	3657.6	4377.6	12700.8	13641.6	11788.8	15667.2	557507	24729.6	17145.6	16646.4	9532.8	11913.6	508961	388799	521618	528462	542504	459292
9	5.87424e+07	3.74158e+07	2.59123e+07	2.20001e+07	2.65674e+07	1.83835e+07	2.49642e+07	3.8529e+07	4.92522e+07	4.7019e+07	1.41677e+08	1.80747e+08	5.82906e+07	5.5748e+06	6.08779e+06	5.28178e+06	4.56332e+06	3.61382e+06	3.51406e+06	5.61937e+07
10	0	0	1.51087e+07	1.24232e+07	2.30121e+07	3.87266e+07	5.54235e+07	3.20631e+07	3.4216e+07	4.18553e+07	7.98666e+07	6.21991e+07	5.90733e+07	5.86674e+07	6.46497e+07	7.29048e+07	7.25065e+07	7.48493e+07	8.19728e+07	8.46493e+07
11	6.05724e+07	6.68198e+07	6.54955e+07	7.11301e+07	7.4977e+07	8.55165e+07	8.54339e+07	8.28157e+07	9.1941e+07	9.2081e+07	9.97913e+07	1.00511e+08	1.00193e+08	1.16919e+08	1.18416e+08	1.15897e+08	1.26551e+08	1.40285e+08	1.52533e+08	1.40555e+08
12	72355.2	69100.8	121526	2.22909e+06	2.01253e+06	82099.2	87369.6	90000	1.66368e+06	1.81106e+06	1.91892e+06	1.84714e+06	2.38781e+06	81542.4	82723.2	2.55379e+06	2.34198e+06	1.28385e+06	1.47291e+06	1.66317e+06
13	252931	286810	329837	1.33933e+06	5.74152e+06	6.59644e+06	4.89867e+06	6.31232e+06	7.97533e+06	4.4035e+06	4.0914e+06	545510	8.25538e+06	1.00155e+07	9.81471e+06	1.01842e+07	9.18003e+06	1.10469e+07	1.17936e+07	1.02734e+07
14	2.97461e+06	2.64703e+06	2.85648e+06	51244.8	3.4131e+06	2.79218e+06	3.1797e+06	3.04816e+06	3.14779e+06	3.48913e+06	3.50413e+06	3.8398e+06	3.24067e+06	3.28838e+06	3.49692e+06	3.05069e+06	3.15019e+06	3.23399e+06	3.59699e+06	3.84457e+06
15	4.34698e+08	4.74589e+08	4.75757e+08	368966	247258	299146	0	0	0	0	0	0	0	0	0	0	0	0	0	0
16	4.20604e+06	6.20998e+07	5.93705e+06	4.34037e+06	1.47584e+06	9.05625e+06	1.19638e+07	9.22194e+06	7.19816e+07	9.63193e+07	1.27603e+08	6.24783e+06	44265.6	2.85705e+06	9.1707e+06	249907	2.45053e+06	1.99855e+08	2.34104e+08	2.57444e+08
18	122035	92678.4	50160	0	70060.8	167059	259882	178118	237494	127219	74294.4	59692.8	29596.8	2.01491e+06	23817.6	2.85506e+06	38592	221885	238914	277603
19	7.08089e+06	7.54821e+06	1.65357e+07	2.54681e+07	2.45102e+07	2.68236e+07	2.33938e+07	1.49632e+07	1.6558e+07	1.96526e+07	2.31207e+07	1.21292e+07	9.21044e+06	7.29448e+06	9.23073e+06	8.6515e+06	8.03383e+06	1.143e+07	7.8751e+06	1.22857e+07
20	220.8	0	6.24065e+06	6.5663e+06	6.02347e+06	1670.4	4.44958e+06	432	508.8	1747.2	7.48362e+06	7.60629e+06	1.00672e+07	1.49194e+07	9.92599e+06	1.10861e+07	1.44514e+07	1.45333e+07	1.76385e+07	1.77171e+07
21	2.87625e+08	2.96324e+08	2.54508e+08	2.95175e+08	2.70647e+08	2.75351e+08	2.94092e+08	1.86126e+08	1.89707e+08	2.08477e+08	2.23193e+08	2.11427e+08	2.06185e+08	2.16101e+08	2.02888e+08	2.41769e+08	2.53102e+08	2.31157e+08	1.92223e+08	2.95707e+08
23	735793	27024	68899.2	885457	15408	6883.2	2.415e+06	979.2	1.34971e+06	1.10515e+06	1.38147e+06	1.35193e+06	2371.2	1.53128e+06	1.4981e+06	1.56869e+06	1.75362e+06	1.92963e+06	1.86092e+06	1.95354e+06
25	163.2	412.8	2889.6	0	182227	536716	648693	715503	943929	957796	1.1827e+06	67.2	6787.2	6537.6	1.14337e+06	1.24838e+06	1.35622e+06	533793	591328	1.47806e+06
26	309629	362544	310704	256282	269837	2.12933e+06	2.18236e+06	325757	319987	349181	324115	347539	314966	289018	323347	851.2	2.03944e+06	2.80291e+06	2.19601e+06	2.54406e+06
27	305376	229459	182563	150557	1.2548e+07	1.42438e+07	1.61686e+07	2.11376e+07	1.78848e+07	2.12394e+07	2.65616e+07	2.47699e+07	2.35129e+07	2.47734e+07	2.71761e+07	2.5392e+07	2.56105e+07	2.72323e+07	3.07275e+07	2.97674e+07
29	1488	687230	415186	693028	497708	386799	759361	30163.2	556806	763398	5798.4	654793	842013	1.23257e+06	6124.8	3.02387e+06	2.48016e+06	2.32588e+06	1.66047e+06	2.71626e+06
32	8.17702e+06	8.44565e+06	1.0331e+07	6.70832e+06	1.39937e+07	1.65765e+07	1.42073e+07	1.57488e+07	1.87493e+07	1.99776e+07	1.82189e+07	2.11741e+07	2.28457e+07	2.07722e+07	2.43769e+07	2.88335e+07	7.23133e+06	3.04533e+07	3.49435e+07	3.21437e+07
33	1.44183e+08	1.48502e+08	1.68992e+08	1.83559e+08	2.54516e+08	2.78e+08	2.5782e+08	2.19647e+08	2.17801e+08	2.3082e+08	2.54112e+08	2.54364e+08	2.28771e+08	2.13912e+08	2.05482e+08	2.0752e+08	1.98681e+08	2.10373e+08	2.10604e+08	2.12045e+08
35	69792	1.78943e+06	2.056e+06	1.75804e+06	1.77018e+06	253267	125981	51849.6	2.12979e+06	2.28041e+06	2.50919e+06	2.65436e+06	3.54336e+06	2.34185e+06	2.31119e+06	2.21287e+06	2.63943e+06	2.47031e+06	2.56997e+06	2.62423e+06
37	280582	583326	559897	635798	538377	549774	604717	648195	808705	19920	620478	721061	886009	811915	866259	881176	598320	1.02159e+06	1.22767e+06	847684
38	3.64595e+07	3.63188e+07	3.76408e+07	3.36928e+07	3.27892e+07	4.24805e+07	3.90237e+07	4.34729e+07	4.24697e+07	106742	1042848	4.33437e+07	4.25028e+07	4.37864e+07	5.48399e+07	4.74362e+07	4.49944e+07	6.45645e+07	6.16906e+07	5.18907e+07
40	5.88812e+07	7.10109e+07	8.58791e+07	8.70076e+07	6.17838e+07	9.21742e+07	1.03543e+08	9.76084e+07	1.00337e+08	1.3072e+08	2.03443e+08	1.23768e+08	9.25315e+07	9.13972e+07	1.087e+08	1.14782e+08	1.08556e+08	1.16366e+08	1.13251e+08	1.24506e+08
41	9.09007e+08	9.19954e+08	8.18209e+08	1.21574e+09	1.36864e+09	1.15672e+09	1.71456e+09	1.82252e+09	2.18213e+09	2.31498e+09	2.10279e+09	2.5506e+09	3.26002e+09	4.11771e+09	3.97359e+09	4.49004e+09	4.84722e+09	5.50817e+09	6.35157e+09	6.34102e+09
44	1.07609e+08	1.25256e+08	1.12491e+08	1.14615e+08	1.2111e+08	1.34972e+08	1.30392e+08	1.34948e+08	1.42589e+08	1.71098e+08	1.78568e+08	1.76529e+08	1.79063e+08	1.93048e+08	1.93318e+08	2.12061e+08	2.13867e+08	2.25957e+08	2.51426e+08	2.63943e+08
45	899509	431090	440609	660364	465611	641384	162902	212160	378653	321859	444768	361382	321869	390240	363763	628253	380938	1.9015e+06	964713	787012
46	82368	358666	402403	686266	487805	494352	152093	428899	3.3829e+06	2.72101e+06	3.07087e+06	2.89135e+06	5.85554e+06	5.13497e+06	1.37248e+06	5.31887e+06	6.92445e+06	7.39156e+06	8.63349e+06	8.39991e+06
47	105.6	88748	74389.6	0	57243.1	38435.6	67.2	451.2	681.6	268.8	67.2	384	912	3081.6	364.8	460.8	422.4	101587	101731	106785
48	2.42589e+07	2.76361e+07	2.75637e+07	2.98537e+07	2.88865e+07	3.24562e+07	3.19346e+07	3.24709e+07	2.38396e+07	3.62513e+07	4.1594e+07	3.67901e+07	3.75522e+07	3.52101e+07	3.63681e+07	4.19514e+07	4.00994e+07	4.3095e+07	4.51653e+07	5.09917e+07
49	877363	2.84816e+06	5.88009e+07	5.28161e+07	5.62557e+07	5.09056e+07	5.40668e+07	6.50881e+07	8.53954e+07	1624800	7.65545e+07	634474	23750.4	109325	531715	1.11983e+06	1.19404e+06	7.67362e+07	6.89887e+07	8.03984e+07
50	1.75424e+07	1.87615e+07	1.84332e+07	2.23467e+07	2.15028e+07	2.26817e+07	2.1832e+07	2.0825e+07	2.2542e+07	2.2694e+07	2.35262e+07	2.46758e+07	2.18714e+07	2.32018e+07	2.18843e+07	1.85665e+07	1.87457e+07	2.11467e+07	2.18561e+07	2.16884e+07
51	0	0	0	0	0	0	0	0	0	0	0	0	0	0	0	0	0	0	0	0
52	37161.6	30816	1.45588e+07	30124.8	1.46142e+07	1.70438e+07	2.17497e+07	2.81786e+07	2.35548e+07	2.58957e+07	3.60566e+07	3.76714e+07	2.88642e+07	3.87664e+07	3.7983e+07	3.89526e+07	4.25065e+07	4.23274e+07	4.31823e+07	3.5831e+07
53	3.18799e+06	3.78382e+06	3.83436e+06	3.40355e+06	3.94328e+06	6.05288e+06	7.63315e+06	6.60094e+06	1.0033e+07	7.02691e+06	1.66195e+07	1.88415e+07	1.89013e+07	1.71369e+07	3.54492e+06	1.90595e+07	3.64238e+07	3.65726e+07	2.80478e+07	3.7182e+07
54	1.67906e+08	1.89976e+08	1.86477e+08	1.94572e+08	1.92489e+08	1.93844e+08	2.01281e+08	2.00794e+08	1.94207e+08	1.98902e+08	2.13892e+08	2.09981e+08	1.9148e+08	2.0565e+08	2.11107e+08	1.99852e+08	1.96563e+08	1.93904e+08	2.08955e+08	1.96025e+08
55	257048	2332.8	3523.2	357099	323366	299818	311336	319290	350937	335667	347188	370089	4915.2	3321.6	5865.6	224328	10924.8	255614	248236	236317
57	7670.4	2.68077e+07	4.71867e+07	13718.4	3.02357e+07	2.79618e+07	2.12884e+07	4.0112e+07	3.97876e+07	5.528e+07	5.24063e+07	5.37627e+07	4.7846e+07	5.55261e+07	5.97947e+07	8.13131e+07	6.6648e+07	7.39454e+07	6.52008e+07	6.42037e+07
58	2.1474e+07	3.68604e+07	2.5443e+07	2.44896e+07	2.88566e+07	3.63552e+07	3.89925e+07	4.26911e+07	5.12304e+07	5.29858e+07	6.38064e+07	5.59502e+07	5.5958e+07	6.49145e+07	7.09375e+07	6.20432e+07	6.48055e+07	7.94913e+07	8.77649e+07	9.30572e+07
59	4694.4	2.35223e+08	2.61256e+08	2.93674e+08	3.00804e+08	3.15663e+08	2.47954e+08	2.2164e+08	3.07165e+08	2.70646e+08	3.19106e+08	60806.4	1.8131e+08	89164.8	5.11212e+08	2.77424e+06	5.86523e+08	6.03101e+08	6.11616e+08	6.54779e+08
60	1.95797e+07	253555	7.38641e+06	2.66059e+07	2.98112e+07	3.09049e+07	3.21853e+07	3.20431e+07	3.09923e+07	3.57896e+07	3.44303e+07	3.26616e+07	2.94048e+07	3.14427e+07	3.42777e+07	3.32272e+07	2.97521e+07	3.3552e+07	3.81151e+07	4.22831e+07
62	19545.6	2668.8	86.4	0	0	0	0	0	0	0	0	0	0	0	0	0	0	0	0	0
63	14332.8	1.18356e+07	8.37123e+06	9.61388e+06	9.2836e+06	1.09943e+07	1.09344e+07	1.14193e+07	7.91385e+06	8.84276e+06	8.52198e+06	8.88576e+06	9.13635e+06	1.01017e+07	1.26616e+07	1.17061e+07	1.14257e+07	1.16623e+07	9.54585e+06	9.20239e+06
64	258496	329383	441675	652.8	211.2	345.6	345.6	1420.8	1440	931.2	1209.6	1200	877408	1315.2	1142.4	1209.6	1372.8	475406	464344	504277
66	490483	535104	318019	4.37078e+06	6.38176e+06	4.08191e+06	3.50393e+06	4.00973e+06	4.78458e+06	3.31925e+06	3.76134e+06	5.42587e+06	3.98818e+06	4.49442e+06	4.4802e+06	5.79196e+06	6.10916e+06	5.05379e+06	4.31336e+06	6.0793e+06
67	2.70251e+07	3.1067e+07	3.51666e+07	3.06235e+07	3.43586e+07	3.52212e+07	3.05586e+07	3.13614e+07	3.41384e+07	3.31576e+07	3.09097e+07	3.64996e+07	3.73335e+07	3.736e+07	3.49761e+07	3.73106e+07	4.17156e+07	4.47306e+07	4.47657e+07	4.68848e+07
68	4.74106e+08	5.24343e+08	5.32403e+08	5.42857e+08	5.7076e+08	5.77865e+08	5.79182e+08	5.22428e+08	5.44253e+08	5.2502e+08	5.68769e+08	5.85931e+08	5.53122e+08	5.60437e+08	5.42e+08	5.34827e+08	5.46083e+08	5.70591e+08	5.98022e+08	5.88557e+08
69	2054.4	2601.6	3744	0	0	0	0	0	0	0	0	0	0	0	0	0	0	0	0	0
70	921.6	1161.6	1142.4	787.2	1.752e+06	1.77618e+06	1.75869e+06	1.87481e+06	1.92206e+06	1.79532e+06	1.94022e+06	1.99347e+06	1.85015e+06	1.90507e+06	1.88134e+06	1.86801e+06	1.85194e+06	1.92012e+06	1.91327e+06	1.48452e+06
72	134515	136666	187450	157546	157478	236678	295421	303235	290880	391219	555331	224602	193046	248602	472080	642307	1.03083e+06	1.70793e+07	2.45293e+07	17269290
73	2832	27801.6	816	7.48438e+06	4.06975e+06	4.44627e+06	6.68434e+06	1.4222e+07	1.30521e+07	1.91678e+07	1.89682e+07	1.56325e+07	1.80013e+07	1.97153e+07	1.90775e+07	2.52653e+07	2.13807e+07	2.14938e+07	2.03502e+07	1.96469e+07
74	3.27958e+06	3.57171e+06	4.06503e+06	3.6794e+06	4.56807e+06	2.33862e+06	2.10677e+06	4.45159e+06	5.07254e+06	4.88175e+06	310723	516538	387725	395011	600173	534365	804931	7.28156e+06	8.16833e+06	7.61453e+06
75	218170	199238	2.03918e+06	2.87615e+06	1.79479e+06	2.72939e+06	2.94684e+06	281856	952205	783302	3.45523e+06	3.67748e+06	4.14348e+06	5.23386e+06	3.38209e+06	3.75387e+06	3.19442e+06	4.63074e+06	4.66292e+06	5.03672e+06
79	6.21651e+08	6.82968e+08	7.29706e+08	7.30862e+08	7.70304e+08	7.87776e+08	8.25307e+08	8.02843e+08	8.19662e+08	8.58689e+08	9.35337e+08	9.81501e+08	1.01053e+09	1.0082e+09	1.06358e+09	1.1271e+09	1.11145e+09	1.17035e+09	1.20048e+09	1.1898e+09
80	30662.4	36009.6	22348.8	24835.2	28166.4	39696	1.38663e+07	2.57088e+07	2.88565e+07	2.65758e+07	2.79448e+07	2.87018e+07	2.69307e+07	3.01546e+07	2.55604e+07	2.54949e+07	2.6065e+07	2.96928e+07	3.33446e+07	3.30645e+07
81	1.1033e+06	7.77084e+06	7.80415e+06	1.05236e+07	1.34174e+07	1.7204e+07	2.32402e+07	4.36571e+06	2.30968e+07	2.53635e+06	2.21155e+07	2.20877e+07	2.08979e+07	1.97783e+07	2.91957e+07	2.48813e+07	2.9212e+07	3.18708e+07	3.48594e+07	3.70092e+07
83	3206.4	4348.8	211.2	921.6	547.2	12384	3782.4	13689.6	401003	1123.2	19056	18873.6	326351	3504	378323	336155	75926.4	325522	382517	523271
84	7.67415e+07	7.99355e+07	8.36767e+07	9.42127e+07	1.0215e+08	1.07456e+08	1.09027e+08	1.13575e+08	1.13075e+08	1.33361e+08	1.28983e+08	1.16575e+08	1.0683e+08	1.08209e+08	1.02176e+08	9.23494e+07	9.56821e+07	9.60733e+07	1.02022e+08	1.12475e+08
86	27792	28224	3657.6	19728	30835.2	573906	19843.2	527212	579152	427311	15513.6	17193.6	503336	10080	11299.2	17654.4	14054.4	851900	932131	950984
87	7651.2	6796.8	7449.6	0	0	0	0	0	0	0	0	0	0	0	0	0	0	0	0	0
89	1.99106e+07	1.85156e+07	2.68845e+07	2.5183e+07	3.53135e+07	4.24871e+07	4.05437e+07	4.07292e+07	4.79118e+07	4.84054e+07	5.04716e+07	4.7329e+07	4.71408e+07	5.26874e+07	5.49192e+07	5.42101e+07	5.60615e+07	6.25518e+07	7.11767e+07	6.96654e+07
90	6.42677e+06	4.95849e+06	6.83895e+06	6.28251e+06	7.56657e+06	9.07126e+06	9.40725e+06	1.0262e+06	1.13706e+06	1.87663e+06	3.17186e+06	5.97683e+06	1.19022e+06	1.2446e+06	1.41911e+06	3590496	3.55369e+06	1.94265e+07	1.45745e+07	2.38692e+07
91	1.23072e+06	2.05522e+06	1.98861e+06	2.39336e+06	2.20365e+06	2.03994e+06	1.85712e+06	1.51055e+06	2.33839e+06	2.43132e+06	2.37812e+06	3.06046e+06	1728	3.64004e+06	3.50985e+06	4.35682e+06	3.67422e+06	4.07754e+06	4.12249e+06	3.92214e+06
95	1.57005e+07	7.63982e+06	1.78068e+07	7.0534e+06	2.34377e+07	1.99434e+07	2.19337e+07	2.73879e+07	2.96285e+07	2.85032e+07	2.47886e+07	2.09536e+07	2.81016e+07	844637	1.14489e+06	3.04569e+07	818918	3.21192e+07	3.67877e+07	3.79203e+07
97	4.90794e+07	6.49458e+07	6.05954e+07	6.6711e+07	7.63112e+07	7.91656e+07	7.45785e+07	6.26359e+07	6.10641e+07	6.95832e+07	8.23761e+07	7.80881e+07	6.95536e+07	8.01435e+07	8.01723e+07	8.26585e+07	7.86827e+07	8.32939e+07	8.18722e+07	8.44384e+07
98	1.90978e+07	1.5505e+07	1.38585e+07	1.66248e+07	2.43755e+07	2.58638e+07	2.62567e+07	2.86525e+07	2.88496e+07	3.0825e+07	3.02215e+07	3.3317e+07	2.80797e+07	2.90849e+07	2.9943e+07	2.84035e+07	2.98367e+07	3.53704e+07	3.83991e+07	3.79626e+07
99	1.73843e+06	1.83122e+06	1.89502e+06	2.04971e+06	2.19321e+06	2.22026e+06	2.4022e+06	2.42532e+06	2.56073e+06	2.67965e+06	3.06051e+06	2.86871e+06	2.79973e+06	3.11247e+06	3.0068e+06	3.15725e+06	3.13673e+06	3.18162e+06	3.54709e+06	3.61574e+06
100	6.51491e+07	6.25631e+07	4.77945e+07	2.00282e+07	6.52601e+07	6.21185e+07	6.75889e+07	5.39621e+07	6.73116e+07	2.1271e+08	1.44791e+08	9.01587e+07	1.44803e+08	9.25181e+07	1.21548e+08	1.41234e+08	1.49283e+08	1.72771e+08	2.16355e+08	2.89215e+08
101	2.36707e+08	2.01162e+08	3.47426e+08	3.31065e+08	3.0175e+08	3.57722e+08	3.43925e+08	3.52224e+08	3.4478e+08	4.05232e+08	4.74421e+08	4.08576e+08	4.30793e+08	5.27183e+08	6.36609e+08	6.29792e+08	6.28845e+08	7.03864e+08	7.25655e+08	7.61305e+08
102	1.89719e+08	1.4072e+08	2.12967e+08	2.62383e+08	2.76165e+08	2.156e+08	2.06581e+08	2.08262e+08	1.65518e+08	2.07969e+08	2.52431e+08	3.31824e+08	7.71717e+06	3.31985e+08	3.09254e+08	9.85281e+06	2.09262e+07	5.21309e+08	4.22976e+08	4.45992e+08
104	6.49591e+07	7.81959e+07	7.52493e+07	8.24375e+07	8.04524e+07	8.03812e+07	8.31451e+07	7.60838e+07	8.35524e+07	8.42955e+07	8.92688e+07	8.37833e+07	9.89323e+07	100671811	8.74583e+07	1.08304e+08	1.12077e+08	1.07314e+08	1.10112e+08	1.11122e+08
105	527933	398256	1.04647e+08	1.09659e+08	1.09188e+08	1.18522e+08	1.12107e+08	1.31802e+08	1.19999e+08	1.24771e+08	1.14262e+08	1.0205e+08	1.12786e+08	1.28902e+08	1.27645e+08	1.46524e+08	1.41479e+08	1.57665e+08	1.5641e+08	1.6351e+08
106	5.19612e+08	5.65172e+08	5.48221e+08	5.67697e+08	6.24809e+08	6.77703e+08	6.80748e+08	6.8435e+08	6.49947e+08	6.70656e+08	6.64238e+08	6.32528e+08	6.4631e+08	6.81856e+08	6.78541e+08	6.1792e+08	6.34433e+08	7.31293e+08	6.91792e+08	7.29842e+08
107	9.48885e+06	2.00046e+07	1.66416e+07	1.69357e+07	2.1814e+07	2.4488e+07	2.5653e+07	2.45688e+07	2.75012e+07	2.998e+07	2.81418e+07	2.66789e+07	3.83166e+07	3.37616e+07	3.36079e+07	4.60595e+07	3.41078e+07	3.90317e+07	4.62747e+07	5.12117e+07
108	59404.8	2.86967e+06	2.75443e+06	4.16729e+06	4.70736e+06	5.47783e+06	6.79887e+06	6.66899e+06	1.02901e+07	1.20729e+07	1.67459e+07	1.43764e+07	1.68206e+07	4.89591e+07	1.87018e+07	2.2292e+07	2.07569e+07	2.17623e+07	2.20653e+07	2.0649e+07
109	698160	603686	645754	714758	1.52467e+07	624989	615187	2.09013e+07	1.48595e+07	733459	1.73659e+07	1.41818e+07	1.32866e+07	1.50883e+07	705187	1.61958e+07	1.82025e+07	1.91398e+07	1.66706e+07	2.69901e+07
110	1.06902e+09	1.03382e+09	1.0593e+09	1.04229e+09	1.02906e+09	1.0437e+09	1.05118e+09	1.00863e+09	1.03827e+09	1.02071e+09	1.02216e+09	9.92902e+08	9.70931e+08	1.02062e+09	9.84911e+08	9.65087e+08	9.44396e+08	9.33678e+08	9.50727e+08	9.56994e+08
112	4.31227e+07	5.1672e+07	5.36322e+07	5.27992e+07	5.18448e+07	4.5084e+07	5.44252e+07	6.61987e+07	6.16825e+07	6.14749e+07	6.80011e+07	6.89432e+07	6.27755e+07	5.87907e+07	6.21884e+07	8.85834e+07	8.00864e+07	1.01432e+08	9.1835e+07	1.29426e+08
113	25968	2.98651e+06	5.10925e+06	4.89135e+06	1.92542e+06	3.99377e+06	2.54204e+06	2.62059e+06	4.81404e+06	6.99592e+06	1.05637e+07	1.07651e+07	163190	1.11373e+07	1.18231e+07	1.51556e+07	210442	1.21937e+07	1.0375e+07	6.33477e+06
114	2.87734e+07	1.8519e+07	1.5945e+07	2.39721e+07	2.29736e+07	1.65399e+07	1.82671e+07	1.99665e+07	2.28466e+07	2.46439e+07	3.12474e+07	2.85722e+07	5.89352e+07	4.00824e+07	3.43712e+06	4.57548e+06	4.23996e+07	6.60624e+07	6.52581e+07	7.22062e+07
115	159379	220618	236698	2.14419e+06	1.71646e+06	2.24487e+06	2.25136e+06	2.10407e+06	313354	316042	392947	214099	144442	2.36132e+06	4.49912e+06	9.13894e+06	6.86568e+06	9.8666e+06	1.48679e+07	1.31826e+07
117	616022	4.48492e+08	4.42956e+08	4.85474e+08	4.87346e+08	5.19847e+08	5.07586e+08	4.7362e+08	4.96084e+08	5.02873e+08	5.20908e+08	5.3602e+08	4.92586e+08	5.45533e+08	5.28103e+08	5.64022e+08	5.71737e+08	5.8845e+08	6.04503e+08	5.97182e+08
118	2.38439e+07	2.45814e+07	2.58895e+07	2.96289e+07	2.53123e+07	1017744	958742	1.44708e+06	1.54793e+06	1.81053e+06	2096496	1.75513e+06	0	1824768	2.83388e+06	2.02079e+06	4.35124e+07	5.32044e+07	4.86118e+07	4.96918e+07
119	3.80126e+06	17126.4	51628.8	5.74899e+06	6.28047e+06	7.02814e+06	7.27504e+06	8.56864e+06	1.24664e+07	1.38046e+07	1.63965e+07	2.81124e+07	3.25427e+07	2.90003e+07	2.43862e+07	3.09024e+07	3.70148e+07	3.19718e+07	3.20437e+07	3.73454e+07
121	34070853	3.22421e+07	3.69935e+07	3.72785e+07	3.79161e+07	4.2809e+07	4.28855e+07	4.0539e+07	3.88706e+07	3.33474e+07	3.80507e+07	3.63745e+07	4.61434e+07	4.76707e+07	4.52017e+07	4.82896e+07	4.81139e+07	6.53422e+07	6.52149e+07	6.99216e+07
124	1.08897e+06	1.0485e+06	962371	1.68286e+06	1.08771e+06	1.22963e+06	2.23223e+07	5.02504e+07	1700016	1.19676e+06	1668912	999341	344285	684662	1.81098e+06	1433808	1.6554e+06	9.49607e+07	8.85962e+07	9.73275e+07
126	9.40411e+06	23260.8	7.72904e+06	4.0314e+06	1.35291e+07	1.45158e+07	1.78389e+07	1.56246e+07	1.74469e+07	2.15686e+07	2.31929e+07	2.98033e+07	2.45637e+07	2.8535e+07	2.99554e+07	3.19173e+07	3.13144e+07	3.69078e+07	3.3093e+07	3.33251e+07
129	320275	3.19304e+06	3.48989e+06	6.48544e+06	4.99221e+06	2.26862e+06	7.10778e+06	5.36991e+06	8.77305e+06	5.13652e+06	6.63854e+06	6.71911e+06	4.79887e+06	5.64679e+06	7.76484e+06	7.87238e+06	1.2936e+07	1.26366e+07	1.0693e+07	1.13189e+07
130	1.26235e+06	5.60162e+06	355.2	244163	1.60893e+06	7.3493e+06	2.92703e+06	1948.8	12864	35712	2220341	6.01206e+06	4.19287e+06	4.87685e+06	3.78871e+06	2534.4	5.79918e+06	4.67757e+06	6.74181e+06	8.87504e+06
131	4.67811e+06	1.52818e+08	1.80479e+08	1.80714e+08	1.83891e+08	2.06641e+08	1.86619e+08	3.18776e+08	2.49748e+08	2.33048e+08	2.38812e+08	2.13624e+08	2.40723e+08	2.62784e+08	2.6523e+08	2.76647e+08	2.93647e+08	3.06195e+08	3.07675e+08	3.00124e+08
132	33580.8	9081.6	23107.2	116890	993082	1.00997e+06	1.03319e+06	1.15381e+06	1.17355e+06	1.28039e+06	1.4199e+06	1.60172e+06	254294	1.54865e+06	1.73314e+06	1.67155e+06	1.98582e+06	2.19796e+06	2.36881e+06	2.92647e+06
133	3.08611e+06	5.13893e+06	3.61761e+06	2.71231e+06	5.1055e+06	6.16022e+06	6.16363e+06	3.96312e+06	8.88806e+06	8.85454e+06	5.98219e+06	6.31328e+06	1.05089e+06	521136	862819	1.53522e+07	1.04217e+06	1.2968e+07	1.652e+07	1.69242e+07
134	32390.4	5.86591e+06	6.36575e+06	6.48972e+06	6.01784e+06	6.46713e+06	6.01203e+06	5.45571e+06	6.05399e+06	5.36006e+06	6.97934e+06	5.75314e+06	5.30841e+06	4.48735e+06	5.08846e+06	5.74529e+06	5.12454e+06	4.51454e+06	5.83872e+06	4.58929e+06
135	518.4	931.2	566.4	0	0	0	0	0	0	0	0	0	0	0	0	0	0	0	0	0
136	1.26234e+06	40521.6	87619.2	143731	202493	48787.2	53289.6	181296	8.00167e+06	428256	8.91346e+06	9.27936e+06	1.28148e+06	1.05067e+07	1.05706e+07	1.66172e+07	1.3811e+07	1.64432e+07	1.50555e+07	1.28834e+07
137	8.65942e+06	9.00926e+06	1.01419e+07	9.81602e+06	9.91349e+06	1.03714e+07	9.99171e+06	1.04958e+07	1.09455e+07	1.01154e+07	1.02633e+07	1.01752e+07	1.10981e+07	1.12234e+07	1.11975e+07	1.07198e+07	1.16311e+07	1.21052e+07	1.28374e+07	1.16072e+07
138	4.18054e+08	5.12125e+08	6.02504e+08	6.11916e+08	6.81452e+08	6.70152e+08	6.56117e+08	6.33262e+08	6.84675e+08	7.31699e+08	6.94871e+08	6.94018e+08	6.56099e+08	6.96958e+08	7.30256e+08	7.58683e+08	7.02723e+08	7.74761e+08	8.4723e+08	9.24855e+08
141	1.8604e+06	2.64458e+06	1.41876e+06	4.26899e+06	3.8345e+06	139.52	3.45659e+06	4.8607e+06	4.85508e+06	5.56585e+06	6.00285e+06	10790.4	48345.6	190339	136128	317990	230342	3.45269e+06	3.8396e+06	6.35129e+06
143	7.29762e+07	1.03903e+08	1.18885e+08	1.3865e+08	1.32612e+08	1.40047e+08	1.0261e+08	1.15967e+08	1.48363e+08	1.18515e+08	1.87327e+08	1.70125e+08	1.40358e+08	1.71517e+08	26870.4	1.95448e+08	1.52573e+08	2.19035e+08	1.72684e+08	2.57731e+08
146	1.72397e+06	0	910765	1.5931e+06	3.97474e+06	4.49423e+06	5.94907e+06	4.06123e+06	3.61031e+06	3.16772e+06	6.12891e+06	5.97498e+06	5.57196e+06	5.98198e+06	4.73549e+06	5.34623e+06	4.82119e+06	5.72533e+06	5.53498e+06	5.82004e+06
147	5.10514e+06	6.73741e+06	5.60177e+06	4.25497e+06	4.77609e+06	3.836e+06	3.3423e+06	1670.4	3033.6	8889.6	4233.6	8006.4	11548.8	23212.8	67142.4	8.29508e+06	1.09744e+07	9.91717e+06	1.27126e+07	1.14302e+07
149	32899.2	2908.8	1.03877e+07	208829	81206.4	233299	1.07259e+07	206707	1.92599e+06	1560816	2.19599e+06	325440	1.61773e+07	1.76258e+07	2.55634e+07	3.16604e+07	2.90634e+07	4.09083e+07	3.94682e+07	5.56656e+07
150	5.9317e+08	6.25286e+08	8.47266e+08	7.63372e+08	9.31928e+08	9.60635e+08	1.01471e+09	1.04471e+09	1.10057e+09	1.05954e+09	1.11727e+09	1.19666e+09	1.12056e+09	1.22864e+09	1.17805e+09	1.15304e+09	1.16467e+09	1.14778e+09	1.11655e+09	1.11349e+09
153	69753.6	18912	20476.8	51926.4	1.48882e+06	1.6676e+06	1.65977e+06	1.70702e+06	1.71704e+06	1.86667e+06	1.86554e+06	55056	1.64872e+06	1.99429e+06	2.1289e+06	2.14319e+06	2.12571e+06	2.11582e+06	1.83926e+06	1.79023e+06
154	3705.6	700.8	6.35145e+06	7.46746e+06	5.78831e+06	9.35928e+06	7.34697e+06	8.77269e+06	8.11051e+06	6.91939e+06	9465.6	9.01694e+06	8.33794e+06	8.26483e+06	8.5585e+06	9.6666e+06	8.31342e+06	9.02976e+06	1.0637e+07	9.67415e+06
155	0	0	0	0	662.4	76.8	10051.2	23481.6	19852.8	436397	414214	436912	450654	495895	491632	23520	18230.4	310382	433175	654435
156	7.71511e+06	8.9147e+06	1.39189e+07	1.18481e+07	1.58383e+07	1.74203e+07	1.64353e+07	2.03594e+07	2.60776e+07	1.98742e+07	3.29692e+07	5.51778e+07	3.73716e+07	6.17878e+07	4.62921e+07	6.79802e+07	7.24783e+07	1.01176e+08	9.84247e+07	7.81892e+07
157	5.20484e+06	4.1197e+06	6.7824e+06	7.84993e+06	6.43813e+06	6.71393e+06	7.13809e+06	5.4805e+06	5.3227e+06	1.07174e+07	1.50133e+07	1.49773e+07	1.30533e+07	1.52081e+07	1.50343e+07	1.57197e+07	1.60191e+07	1.53099e+07	2.02875e+07	2.04085e+07
158	3.49511e+06	4.76511e+06	3.33376e+06	4.42283e+06	6.11569e+06	6.95834e+06	5.73251e+06	6.9242e+06	8.87607e+06	7.10443e+06	6.33694e+06	6.83066e+06	317616	8.38906e+06	6.12971e+06	1.25215e+07	1.22383e+07	1.30463e+07	1.42933e+07	1.25179e+07
159	6.89268e+06	6.93742e+06	0	4.93555e+07	0	5.88365e+07	7.31404e+06	13180704	11272512	9.35692e+06	2.00765e+08	3.584e+07	1.30536e+07	114246	2.18528e+07	2.54782e+07	3.51068e+06	1.47091e+08	1.17414e+08	9.68411e+07
162	3.61301e+07	3.74976e+07	4.35539e+07	4.21596e+07	4.3835e+07	4.67073e+07	4.86464e+07	4.55627e+07	4.52008e+07	5.06934e+07	5.85373e+07	6.07171e+07	5.5353e+07	6.19153e+07	6.61225e+07	6.52939e+07	6.81501e+07	6.79869e+07	6.65906e+07	6.51822e+07
165	5.7453e+07	7.01791e+07	8.58975e+07	6.21534e+07	4.41458e+07	5.74394e+07	4.31467e+07	4.28325e+07	8.23348e+07	9.76481e+07	9.16194e+07	9.9567e+07	1.18947e+08	8.38348e+07	9.35181e+07	1.00621e+08	9.74866e+07	1.40968e+08	1.34912e+08	1.14675e+08
166	1.12477e+07	1.54501e+07	1.48606e+07	1.61554e+07	1.56304e+07	1.81723e+07	1.89628e+07	1.87052e+07	2.07932e+07	1.91438e+07	2.40718e+07	2.36316e+07	2.13563e+07	775603	2.68293e+07	2.58593e+07	2.62091e+07	2.99468e+07	3.37089e+07	3.60571e+07
167	4.70916e+07	4.96878e+07	4.65197e+07	4.74322e+07	5.09668e+07	5.76315e+07	5.93693e+07	6.50396e+07	7.13206e+07	7.84586e+07	7.65858e+07	7.59341e+07	6.86349e+07	7.32073e+07	7.30297e+07	7.8048e+07	7.44473e+07	7.44427e+07	8.16382e+07	8.11394e+07
168	4656	52867.2	12585.6	6.39157e+06	6.39798e+06	19536	1.38243e+06	1.23527e+06	1309296	856848	1.39864e+06	1.63573e+06	1238640	1.48273e+06	583555	828086	428880	9.09421e+06	1.24413e+07	1.33853e+07
169	4.87985e+08	6.25015e+07	0	4.9918e+06	3.50442e+06	2.05057e+06	0	2.65484e+06	3.85422e+06	2.29518e+06	3.66577e+06	4.40366e+06	4.52083e+06	4.53424e+06	5.72098e+06	4.3462e+06	6.43051e+06	5.15884e+06	4.16583e+06	3.74556e+06
170	5.969e+07	8.62194e+07	8.4991e+07	8.19689e+07	8.29575e+07	9.27395e+07	9.22078e+07	9.63031e+07	1.09433e+08	1.2015e+08	1.24992e+08	1.24203e+08	1.32307e+08	1.5508e+08	1.58041e+08	1.64782e+08	1.68153e+08	1.8964e+08	1.97928e+08	2.09726e+08
171	1.62911e+08	1.814e+08	1.59218e+08	1.82991e+08	2.01005e+08	2.29947e+08	0	1.99099e+08	2.22829e+08	2.29617e+08	2.16113e+08	2.10691e+08	2.34528e+08	2.11723e+08	2.58346e+08	2.32146e+08	2.13001e+08	2.81432e+08	2.57508e+08	3.55352e+08
173	519965	592195	520522	1.33194e+08	1.52611e+08	1.46021e+08	1.47671e+08	1.59972e+08	1.88664e+08	2.10949e+08	2.39072e+08	2.45821e+08	2.47292e+08	2.65721e+08	2.92879e+08	3.24711e+08	2.89649e+08	3.12536e+08	3.24849e+08	3.44223e+08
174	1.34145e+08	1.53507e+08	1.64659e+08	1.50179e+08	1.73192e+08	1.77728e+08	1.70307e+08	1.61902e+08	1.68958e+08	1.61879e+08	1.84102e+08	1.89839e+08	1.74646e+08	1.81344e+08	1.68581e+08	170532978	1.66674e+08	1.78209e+08	1.79374e+08	1.85713e+08
179	380986	245078	455030	8.33363e+06	8.03313e+06	7.01181e+06	7.54765e+06	7.55079e+06	9.66606e+06	1.10553e+07	1.33489e+07	1.77251e+07	0	1.94492e+07	1.10771e+06	1555920	1.56538e+07	2.15759e+07	2.31388e+07	2.65004e+07
181	6.78683e+06	9.54624e+06	3.46406e+06	3.43646e+06	1.95821e+06	1.24597e+07	171763	1.21194e+07	6.06311e+06	1.98926e+07	27004.8	1.26682e+07	2.35406e+07	2.20749e+07	2.81916e+07	2.19766e+07	2.03151e+07	2.10993e+07	2.76961e+07	3.23718e+07
182	405408	209338	172147	0	0	0	0	0	0	0	0	0	0	0	0	0	0	0	0	0
183	100896	2.56595e+07	1.71007e+07	2.41432e+07	4.06974e+07	3.60049e+07	6.86684e+07	5.397e+07	3.28733e+07	3.41973e+07	6.96978e+07	8.31284e+07	9.99804e+07	9.7914e+07	9.47371e+07	1.01733e+08	1.02727e+08	1.06191e+08	1.317e+08	1.4571e+08
184	918436	1.57429e+06	997430	29683.2	1.33696e+06	1.02687e+06	911631	28905.6	1.10411e+06	1.84743e+06	2.22865e+06	1.55344e+06	3.62259e+06	5.36033e+06	5.07773e+06	6.40054e+06	3.57213e+06	6.74378e+06	7.9872e+06	1.05023e+07
185	2.3335e+06	1.35929e+08	1.47873e+08	1.76591e+08	1.53413e+08	1.59534e+08	1.6612e+08	1.99715e+08	1.98599e+08	2.23085e+08	2.19018e+08	2.40056e+08	2.12658e+08	2.25562e+08	2.23408e+08	2.34848e+08	2.78114e+08	2.9931e+08	2.84597e+08	2.7457e+08
186	1.23217e+07	28982.4	95193.6	4.55623e+06	1.63592e+07	1.65668e+07	73996.8	1.68827e+07	91209.6	0	0	0	0	0	0	0	0	0	0	0
188	2256	46089.6	6076.8	214851	238692	218953	257062	213655	204404	222454	208036	10339.2	7065.6	1132608	7152	10012.8	8774.4	191091	226679	310345
189	741351	760499	688409	853272	777374	819592	901530	873329	899177	965638	841231	786342	21811.2	25478.4	10627.2	7219.2	5760	910281	904416	925509
191	145910	159859	112531	106157	72316.8	900129	934964	964787	829511	724620	1.14546e+06	1.22225e+06	1.034e+06	986250	64598.4	67075.2	48883.2	1.28351e+06	1.35692e+06	1.36791e+06
193	12355.2	4713.6	8323.2	10675.2	46099.2	24470.4	207413	24633.6	979.2	3744	8102.4	8524.8	311300	86.4	29568	391579	414359	473150	513677	527190
194	7.13105e+06	1.75574e+08	8.03857e+06	2.21638e+08	1.62073e+08	1.8687e+08	189527681	1.68096e+08	2.62452e+08	2.99804e+08	2.96827e+08	0	2.94656e+08	3.63889e+08	3.8173e+08	4.12267e+08	4.79992e+08	4.64942e+08	4.3672e+08	5.04088e+08
195	1.33186e+07	1.88396e+07	1.92631e+07	1.81733e+07	2.18629e+07	2.53591e+07	2.81165e+07	2.69846e+07	2.91797e+07	2.6391e+07	3.4543e+07	3.53246e+07	3.0219e+07	2.85707e+07	2.92944e+07	3.86056e+07	4.03725e+07	4.05034e+07	4.49841e+07	4.24939e+07
196	42873.6	191981	39408	1.41376e+06	718429	598114	664662	48480	609605	828703	778987	68947.2	55027.2	59558.4	52464	61257.6	67785.6	474368	724938	660089
197	2764.8	29222.4	52886.4	185213	303312	6.89469e+06	104688	173376	774662	867014	886109	1.44599e+06	564490	1.0267e+06	1.68685e+06	2.28462e+06	2490624	7.66396e+06	7.11803e+06	6.17708e+06
198	1.90518e+07	1.98158e+07	152112	2.29783e+07	2.1182e+07	1.98104e+07	2.10708e+07	2.29317e+07	3.95279e+07	7.65176e+07	8.54908e+07	8.4492e+07	9.19628e+07	1.07294e+08	9.77825e+07	1.23931e+08	9.04989e+07	7.57321e+07	9.823e+07	9.17764e+07
199	1.14379e+07	4.05795e+07	1.36993e+08	2.28419e+07	2.7576e+07	2.50906e+07	2.39574e+07	2.29406e+07	2.35883e+07	2.75146e+07	2.75179e+07	3.09751e+07	2.41752e+07	3.34154e+07	3.94199e+07	3.6826e+07	3.09243e+07	3.5424e+07	3.91747e+07	3.90894e+07
200	4.12095e+07	3.66115e+07	4.2013e+07	3.82403e+07	3.99482e+07	4.18361e+07	3.83616e+07	3.91347e+07	4.22932e+07	4.41219e+07	4.58921e+07	4.3828e+07	4.56252e+07	5.09524e+07	5.20422e+07	5.14212e+07	5.26682e+07	5.59262e+07	5.5965e+07	5.79922e+07
202	8.42295e+07	7.83487e+07	7.58884e+07	9.45785e+07	8.80575e+07	1.16026e+08	1.0055e+08	1.27374e+08	1.17459e+08	1.47112e+08	1.79679e+08	1.46035e+08	1.38129e+08	1.47286e+08	1.67804e+08	1.74456e+08	1.64074e+08	1.55759e+08	1.38902e+08	2.28409e+08
203	5.02492e+08	5.84422e+08	6.32199e+08	5.70094e+08	6.18759e+08	7.41013e+08	6.75823e+08	6.9526e+08	8.50047e+08	7.81417e+08	8.04946e+08	7.61345e+08	7.70309e+08	6.92119e+08	6.95591e+08	7.44986e+08	6.68057e+08	7.50295e+08	7.96484e+08	8.21702e+08
206	1.06471e+07	1.2564e+07	1.37061e+07	2.63114e+07	2.29732e+07	2.63027e+07	0	0	0	0	547574	1.63403e+07	0	177821	296506	0	0	0	0	0
207	4896	892.8	9033.6	11155.2	15830.4	2150.4	17760	3494.4	4272	5049.6	2419.2	6144	4675.2	2.52612e+06	2.4749e+06	10147.2	7305.6	1.82866e+06	2.00581e+06	1.69699e+06
209	2.74145e+06	2.43045e+06	172.8	5.23938e+06	4.45633e+06	5.75101e+06	6.12084e+06	7.14193e+06	6.35483e+06	4.27618e+06	4.81705e+06	1804.8	3340.8	1276.8	451.2	844.8	304704	5.29007e+06	5.6238e+06	6.16132e+06
210	4.81744e+07	5.31671e+07	5.99055e+07	5.45901e+07	6.0675e+07	5.51045e+07	5.63537e+07	5.41496e+07	5.28694e+07	5.32063e+07	5.53771e+07	6.53098e+07	6.07983e+07	6.14045e+07	6.37057e+07	6.40805e+07	6.65289e+07	6.55068e+07	6.61182e+07	6.48882e+07
211	3.11398e+07	3.51742e+07	3.43649e+07	4.00112e+07	4.13504e+07	4.50053e+07	4.68711e+07	4.55787e+07	4.11576e+07	4.64703e+07	5.29475e+07	5.68228e+07	5.28138e+07	5.80991e+07	6.20871e+07	5.61449e+07	6.01289e+07	6.13096e+07	6.32533e+07	6.56923e+07
212	1.21332e+06	3.01281e+07	4.34315e+07	2.28212e+06	3.25667e+07	5.56766e+07	1.92153e+06	7.5634e+07	2.33281e+06	7.73299e+07	8.05575e+07	1.04129e+08	1.83689e+08	1.39066e+08	1.26099e+06	2246928	1.19239e+06	3.44698e+07	2.70393e+07	1.92728e+07
215	7.91953e+06	1.43498e+07	5.43301e+06	1.20834e+07	1.29572e+07	1.18176e+07	1.63033e+07	1.89136e+07	1.25156e+07	1.98082e+07	1.93983e+07	1.27015e+07	2.0294e+07	2.45998e+07	2.50957e+07	2.97e+07	2.23789e+07	2.33196e+07	2.12121e+07	1.94342e+07
216	2.12004e+08	1.55063e+08	2.01249e+08	2.26215e+08	2.5165e+08	2.74237e+08	2.91627e+08	2.36589e+08	2.9922e+08	3.12039e+08	3.11602e+08	3.33488e+08	3.21338e+08	3.93288e+08	3.87583e+08	4.52776e+08	4.13854e+08	4.34204e+08	5.23843e+08	5.41809e+08
217	2.48018e+06	2.35501e+06	2.82722e+06	2.45768e+06	4.34706e+06	5.38604e+06	3.77701e+06	3.57324e+06	4.45731e+06	3668448	3.67716e+06	3.36857e+06	3.71808e+06	3.50713e+06	4.54843e+06	5.13576e+06	6.13139e+06	5.63659e+06	6.88506e+06	7.68203e+06
219	211.2	29001.6	12787.2	258285	266365	249668	295992	328966	320176	330259	325936	940.8	144	374432	873.6	404260	437318	473102	472328	438327
220	1.25702e+07	9.73137e+06	7.78689e+06	1.3532e+07	7.2913e+06	8.49807e+06	1.04597e+07	1.15309e+07	1.05634e+07	7.70605e+06	8.0576e+06	328435	7.75692e+06	8.43222e+06	281155	304925	261120	1.24689e+07	1.14424e+07	1.00196e+07
221	1.5841e+07	700771	909456	761366	2.06697e+07	2.43119e+07	1.90009e+07	2.7106e+07	1.93943e+07	2.19472e+07	2.58345e+07	3.47929e+07	3.12589e+07	3.35435e+07	3.39655e+07	4.24847e+07	4.49061e+07	5.1273e+07	5.19207e+07	5.25037e+07
222	5.65282e+07	5.71531e+07	5.90727e+07	7.09635e+07	8.03807e+07	9.77207e+07	6.69956e+07	6.99438e+07	7.15678e+07	237782	8.2964e+07	8.26565e+07	6.98481e+07	9.93849e+07	8.68266e+07	9.37587e+07	1.0006e+08	9.99981e+07	1.16219e+08	1.30033e+08
223	1.37114e+08	1.31277e+08	1.41094e+08	1.56787e+08	8.49381e+07	1.32299e+08	1.84586e+08	1.78279e+08	1.76966e+08	1.50984e+08	2.249e+08	2.61315e+08	2.23329e+08	2.92582e+08	3.41902e+08	3.55616e+08	3.55079e+08	4.39633e+08	4.13278e+08	4.34937e+08
225	3.27047e+06	3.81876e+06	5.20866e+06	4.46404e+06	5.61128e+06	7.09327e+07	7.50394e+07	6.88952e+06	8.33162e+07	7373952	1.30706e+08	1.45656e+08	7.06514e+06	9.03416e+06	9.42564e+06	6.49564e+06	5.05745e+06	2.38726e+08	2.46047e+08	2.36875e+08
226	5.1691e+06	4.27914e+06	3.24958e+06	4.14698e+06	1.76251e+06	5.04173e+06	6.71325e+06	9.58081e+06	1.06657e+07	1.07255e+07	1.05375e+07	9.27171e+06	1.19541e+07	1.14818e+07	1.24334e+07	1.60557e+07	1.39695e+07	1.748e+07	1.40909e+07	1.64804e+07
227	0	0	0	288	9217.32	37683	16419.6	31867.2	34257.7	20039.3	556.8	220.8	758.4	921.6	796.8	2380.8	2208	49642.6	53146.2	38903.5
228	0	0	0	0	0	0	0	0	0	0	0	0	0	0	0	0	0	0	0	0
229	3.54322e+08	3.68836e+08	3.742e+08	3.52739e+08	3.94228e+08	3.80809e+08	4.2092e+08	4.03331e+08	4.05732e+08	4.22795e+08	4.61987e+08	4.76754e+08	4.68522e+08	4.6891e+08	4.26265e+08	4.5921e+08	4.93663e+08	4.73562e+08	4.91004e+08	4.77344e+08
230	574128	436819	85411.2	256138	571190	1.37521e+07	8.18598e+07	3.36284e+07	2.35027e+07	2.77639e+07	3.28011e+07	3.69594e+07	3.00969e+07	2.09756e+07	2.76308e+07	2.93136e+07	2.93447e+07	2.20856e+07	1.83539e+07	1.8763e+07
231	4.04384e+08	4.12291e+08	4.14362e+08	4.45003e+08	4.47524e+08	4.40035e+08	4.22806e+08	4.65702e+08	4.59792e+08	5.13358e+08	5.60831e+08	5.89129e+08	5.15894e+08	5.08964e+08	5.67739e+08	6.48719e+08	7.57125e+08	8.4962e+08	7.93933e+08	7.6379e+08
233	6.44299e+06	333571	7.23004e+06	6.11828e+06	6.078e+06	5.97029e+06	4.96543e+06	5.02902e+06	103834	101184	101971	183331	8.67949e+06	8.07661e+06	9.68509e+06	1.33193e+07	1.36592e+07	1.25588e+07	1.71036e+07	1.71493e+07
234	5.65836e+06	6.81954e+06	6.45498e+06	1.32901e+07	6.48016e+06	1.16856e+07	1.24133e+07	1.08389e+07	1.25281e+07	1.54703e+07	1.27292e+07	1.86704e+07	1.49225e+07	1.36524e+07	9.25186e+06	1.78486e+07	2.12974e+07	1.95896e+07	1.77191e+07	1.43835e+07
236	8.89176e+07	1.04069e+08	1.00589e+08	1.13474e+08	1.11718e+08	7.92021e+07	9.76093e+07	1.13837e+08	1.02102e+08	1.30113e+08	1.39276e+08	1.90243e+08	1.74051e+08	2.05376e+08	1.8321e+08	2.1398e+08	2.2472e+08	2.42402e+08	1.69426e+08	1.3614e+08
238	7785.6	4.67442e+06	7.2694e+06	2.89758e+06	2.94881e+06	9.43126e+06	3.51868e+07	1.36054e+07	1.9943e+07	1.18453e+07	1.04853e+07	2.99941e+07	2.84989e+07	2.66171e+07	2.78104e+07	2.47688e+07	3.57798e+07	3.16702e+07	4.14152e+07	6.56282e+07
248	57.6	0	892.8	0	0	0	0	0	0	0	0	0	0	0	0	0	0	0	0	0
249	841162	5.21851e+07	965194	2.01661e+06	1.9658e+06	4.16651e+07	5.4889e+07	5.81714e+07	5.70199e+07	4.5627e+07	7.71061e+07	7.4422e+07	9.75256e+07	1.67493e+06	7.43968e+07	1.05858e+08	1.08219e+08	1.32075e+08	9.77274e+07	1.0015e+08
250	117773	37075.2	60720	44179.2	61420.8	176525	24883.2	91238.4	202042	89577.6	1.64228e+07	1.4659e+07	306682	451805	473875	672490	781315	1.85263e+07	1.81243e+07	1.44234e+07
251	2.37049e+06	50323.2	2.05895e+06	2.13096e+06	3.6645e+06	4.92298e+06	6.00646e+06	2.96846e+06	4.0693e+06	4.6332e+06	1.67443e+06	3.85101e+06	2.1962e+06	1.26564e+06	3.21127e+06	6.46273e+06	2.43057e+06	2.05134e+06	3.09287e+06	1.42034e+06
255	68448	0	57600	4.61988e+08	4.80083e+08	4.92874e+08	4.75145e+08	4.43675e+08	4.68136e+08	5.08038e+08	5.3629e+08	4.98735e+08	4.95022e+08	5.18797e+08	5.17185e+08	5.29263e+08	4.80592e+08	5.15166e+08	5.23297e+08	5.29374e+08
256	0	0	0	4.7421e+06	6.73984e+06	5.19e+06	6.74359e+06	7.21766e+06	6.78932e+06	7.29934e+06	7.43299e+06	8.00635e+06	7.87145e+06	9.45979e+06	9.86161e+06	1.08747e+07	1.11466e+07	1.14895e+07	1.03891e+07	9.94103e+06
272	0	0	0	0	0	0	0	0	0	1.34166e+07	9.00518e+06	1.09872e+07	8.04801e+06	7.86467e+06	8.23047e+06	1.07849e+07	1.22724e+07	1.75338e+07	1.8516e+07	8.77713e+06
273	0	0	0	0	0	0	0	0	0	4.35365e+06	4.53322e+06	4.98085e+06	6.01152e+06	5.51737e+06	5.85956e+06	5.4159e+06	5.29692e+06	7.66353e+06	7.3252e+06	6.53471e+06

## Sheet: Physical P export
Country Code	Y1997	Y1998	Y1999	Y2000	Y2001	Y2002	Y2003	Y2004	Y2005	Y2006	Y2007	Y2008	Y2009	Y2010	Y2011	Y2012	Y2013	Y2014	Y2015	Y2016
1	12574	62988.1	6356.14	1411.13	2401.19	9421.7	14827.2	19197.5	24088.7	32140.2	27586.7	247044	18450	40450.2	45399.5	36433.5	39464.8	62144.3	58587	53360.7
2	142197	124695	146702	203944	132589	185707	156066	212931	189616	207566	316458	679941	403577	183288	257602	194153	430077	319482	621717	356058
3	42940.2	6134.77	4300.25	61461.6	25174.3	6108.57	63290.4	7933.49	17707.5	6019.75	10894.6	61593.8	8410.93	50222.1	20756.5	20292.1	30968.4	29017.7	35524.1	39819
4	38734.1	829147	11151.3	15601.1	16508.8	32559.1	38764.3	45982.7	56894.9	140673	57016.4	595096	14004.5	66134.3	35777.4	72218.3	102484	92061.2	81085.6	60741.1
7	4880.82	5406.9	250096	6291.59	6592.44	8093.65	16687	1213.73	744.03	705.02	53385	996.92	695.8	34670.6	622.72	917.35	483.675	1447.64	1833.22	4069.75
8	2915.04	1055.35	11271.9	50503.7	155451	75585.9	374978	52541.3	142014	22123.5	64112.6	21332.8	21674.1	85127.3	4060.22	168540	153033	288280	485088	206331
9	1.45904e+08	1.77496e+08	1.84286e+08	1.92829e+08	2.06658e+08	2.07903e+08	2.21459e+08	2.24117e+08	2.68774e+08	2.72905e+08	3.18347e+08	2.96314e+08	2.22415e+08	2.75611e+08	2.91512e+08	2.86026e+08	2.69146e+08	2.57137e+08	2.91708e+08	3.24076e+08
10	6.15003e+07	6.93676e+07	7.00711e+07	8.6759e+07	7.87923e+07	8.39608e+07	4.46168e+07	9.03429e+07	7.37547e+07	8.17802e+07	4.34074e+07	4.48274e+07	6.70398e+07	6.57483e+07	8.82572e+07	1.1639e+08	9.81457e+07	1.11233e+08	1.11412e+08	1.0239e+08
11	4.07178e+06	5.22872e+06	5.94156e+06	6.49926e+06	6.88882e+06	7.4338e+06	6.92819e+06	9.07656e+06	9.86106e+06	8.95117e+06	9.6835e+06	9.74672e+06	9.9575e+06	1.26668e+07	1.10648e+07	1.13164e+07	1.1989e+07	1.39242e+07	1.41653e+07	1.42703e+07
12	15842.9	69613.1	30138.6	30986.4	191516	76319.8	195123	8196.64	3710.6	4277.45	3575.93	4069.97	63671.4	2779.38	3209.74	7766.38	12218	207.608	295.58	873.997
13	5277.57	6888.31	4958.56	13693.7	10898.8	13094.1	22584.5	32095	21000.8	12812.1	11831.1	43408.3	104023	140294	106574	128470	174077	186209	249331	152833
14	34215.2	18482	31330.6	30853.9	18076.9	26709.8	18538.7	27914.8	36318	25015	24586.3	40473.3	15367.3	9664.47	8061.44	17608.3	10148.9	25003.6	42299.4	34971.9
15	2.42997e+07	2.65777e+07	2.75052e+07	0	0	128.18	0	0	0	0	0	0	0	0	0	0	0	0	0	0
16	34101.1	45943.5	33323.9	48152.9	36301.9	44708.5	36777.5	59361	61859.5	69628.4	105134	151349	104912	112512	81533	91865.9	161381	327935	334424	318515
18	3023.72	1149.2	1069.54	1969.95	622.46	19164.1	11244.5	12815.5	5216.51	1953.29	1496.24	835.18	1365.8	841.96	863.51	1211.18	2361.76	1041.28	19578.9	497.57
19	4.0776e+06	3.51231e+06	5.4132e+06	5.18969e+06	5.93127e+06	5.78143e+06	7.25763e+06	8.8921e+06	7.99787e+06	8.40271e+06	9.83609e+06	8.26725e+06	8.90667e+06	8.59279e+06	8.26912e+06	1.15552e+07	1.45479e+07	1.40964e+07	1.14557e+07	1.46295e+07
20	34423	41483.1	40987.4	44154.6	37354.4	25173.4	19656.2	24220.2	19103	18658.7	25611.9	29872.1	29570.3	41115.3	33882	15920.5	127767	161917	104397	174076
21	1.0881e+08	1.17218e+08	1.21272e+08	1.37309e+08	1.89842e+08	2.0006e+08	2.29051e+08	2.25058e+08	2.34e+08	2.37674e+08	2.49418e+08	2.4825e+08	2.76864e+08	2.84789e+08	2.97625e+08	3.26786e+08	3.86323e+08	3.88226e+08	4.61774e+08	4.34781e+08
23	105477	955473	694001	270532	90420	108255	95299.5	178401	255105	82694.4	432255	1.66867e+06	87442.6	76922.1	82346.8	250034	133966	249297	197941	135489
25	33670.5	55515.3	44022.6	21784.9	23413.9	24651.5	38043.6	41720.3	47088.6	55330.1	61345	70089.8	61600.3	74505.2	62853.4	41803	55362.6	24830.8	38525.4	43258.8
26	843.82	65.5	5961.23	344.37	1894.72	36625.6	11469.5	293.765	207.79	2084.47	164.71	1092.22	42621.9	1741.4	38601.8	42.76	3277.67	1570.1	377.32	850.93
27	674850	3.47694e+06	5.37946e+06	3.14308e+06	3.03327e+06	7.79651e+06	4.73513e+06	6.2935e+06	9.68044e+06	9.66933e+06	5.85624e+06	8.87346e+06	1.68706e+07	1.68006e+07	1.9931e+07	1.85185e+07	2.77632e+07	2.66931e+07	2.49727e+07	2.97054e+07
28	1.55936e+06	1.77203e+06	1.40212e+06	1.34976e+06	2.9462e+06	4.39584e+06	3.48973e+06	2.36071e+06	3.26331e+06	4.29774e+06	3.41762e+06	4.85941e+06	6.01427e+06	3.83357e+06	5.14599e+06	5.91156e+06	5.74072e+06	6.77271e+06	5.41127e+06	5.27644e+06
29	39923.3	43378.9	43899.1	47268.9	30131.6	29561.5	40925.9	24803	63148.3	31838.2	42974.7	27023.2	47415.5	78786.6	46462.8	49309.6	46105.9	113985	137206	128331
31	0	0	0.16	0	0	0	0	0	0	0	0	0	0	0	0	0	0	0	0	0
32	916035	1.07311e+06	943641	826382	1.15692e+06	957444	1.25257e+06	1.08773e+06	1.40038e+06	1.30247e+06	1.29507e+06	1.35731e+06	1.7742e+06	1.62117e+06	1.44178e+06	1.40174e+06	1.42636e+06	1.53012e+06	1.20987e+06	1.45143e+06
33	1.33321e+08	1.37567e+08	1.30505e+08	1.51615e+08	1.39222e+08	1.07617e+08	1.03775e+08	1.34293e+08	1.34684e+08	1.49427e+08	1.61865e+08	1.59263e+08	1.66351e+08	1.69919e+08	1.87608e+08	1.95037e+08	2.06745e+08	2.53159e+08	2.51892e+08	2.58102e+08
34	0	0	0	0	0	0	0	0	0	0	0	0	0	0	0	0	0	0	0	0
35	84.2	2611.44	1255.79	17.71	152.34	638.62	407.01	593.96	258.12	193.584	259.63	1317.93	1156.35	162.81	6584.68	20829.6	438.22	346.61	1023.37	190.63
37	12484.3	12064.6	11893.9	8593.12	6872.31	6532.41	8982.78	1922.58	2845.61	2396.38	19990	90453.9	308.32	3325.38	1600.88	703.67	279.77	412.11	477.34	7243.58
38	1.11779e+06	2.84407e+06	2.67474e+06	1.99699e+06	2.33154e+06	2.96731e+06	2.64526e+06	3.34157e+06	2.59981e+06	2.39695e+06	2.78936e+06	2.45345e+06	2.39541e+06	2.43534e+06	2.75707e+06	2.2277e+06	2.06337e+06	2.22083e+06	2.09433e+06	1.81927e+06
39	43508.1	14269.4	2495.41	67812.7	4506.89	28900	10112.9	2308.05	242.38	2459.85	199.39	0	2145.71	487.978	127.85	31528.3	29318.5	40476.9	54857.1	59721.7
40	1.12284e+06	1.57089e+06	1.32534e+06	1.50421e+06	1.51316e+06	1.69769e+06	2.01938e+06	2.31862e+06	2.5706e+06	2.74982e+06	2.67547e+06	2.53816e+06	2.84135e+06	2.77547e+06	3.18206e+06	3.03598e+06	2.93634e+06	3.17853e+06	3.09271e+06	3.33564e+06
41	1.54289e+07	2.61075e+07	3.7453e+07	6.06139e+07	3.90394e+07	5.87055e+07	6.94134e+07	3.51995e+07	4.19816e+07	3.32504e+07	4.80845e+07	3.04095e+07	3.18258e+07	2.71217e+07	2.45716e+07	2.99366e+07	3.03073e+07	3.42573e+07	3.12471e+07	3.39575e+07
44	1.52048e+06	1.70202e+06	1.74301e+06	1.8954e+06	2.03881e+06	1.88792e+06	1.89939e+06	2.13877e+06	2.1169e+06	2.31401e+06	2.2795e+06	2.32009e+06	1.77234e+06	1.4119e+06	1.48078e+06	1.83548e+06	1.99556e+06	1.80877e+06	2.05546e+06	1.95363e+06
45	415.87	4270.76	439.87	519.4	629.44	408.85	518.52	592.72	12521.3	865.45	510.75	406.93	682.56	585.94	792.08	669.82	2627.94	1022.76	749.67	1225.38
46	51549.7	191741	73862.4	22772.6	305782	210220	158421	340671	172258	500474	288734	598593	415374	407712	422663	657248	702225	791235	637730	572801
47	104.97	46.47	2659.59	33.37	108.28	35.89	67.28	30.45	107.43	25.01	12.7	12	577.78	49.19	11.29	45.04	1.98	7.71	0.62	0
48	962553	1.0658e+06	1.21529e+06	1.17393e+06	1.12415e+06	1.1471e+06	1.15565e+06	1.16785e+06	1.10931e+06	1.22016e+06	1.32038e+06	1.25543e+06	1.11316e+06	1.23952e+06	1.28256e+06	1.29296e+06	1.38928e+06	1.5372e+06	1.42836e+06	1.5449e+06
49	262648	550183	673300	722507	657268	700445	563864	517636	201161	177784	180606	199580	191280	143102	158699	210687	213459	221367	286951	244079
50	76084.9	148122	257722	408825	362959	179472	246409	174110	540301	462105	1.63675e+06	522384	987057	849031	698822	718976	599057	433398	387851	332020
51	0	0	0	0	0	0	0	0	0	0	0	0	0	0	0	0	0	0	0	0
52	18286.6	18793	22583.2	231153	29524.4	54406.3	71539.2	164878	549760	889947	1.06119e+06	668425	611082	987555	336757	148338	371426	391996	240031	696317
53	912857	847585	788222	821966	773262	757030	803290	672445	772941	914428	659356	631505	1.211e+06	650639	573199	962829	1.04562e+06	981105	983970	838516
54	1.0248e+07	1.22049e+07	1.13614e+07	1.19152e+07	1.12183e+07	1.22839e+07	1.34647e+07	1.15948e+07	1.14581e+07	1.38766e+07	1.54186e+07	1.42732e+07	1.79169e+07	2.02999e+07	1.98457e+07	1.86742e+07	2.00306e+07	2.22753e+07	2.26954e+07	2.13352e+07
55	30116.1	12491.5	11714.2	9673.99	7965.6	7442.78	5839.81	8796.32	10222.2	7533.61	2591.59	4375.48	26782.5	4963.14	10471.3	11619.9	5934.76	1413.02	1880.43	8225.54
56	531880	585023	278493	362499	425994	444951	523416	481696	363036	441734	469134	495391	590543	662139	525280	697504	600974	710630	649863	710772
57	180465	103034	86252.1	260112	457820	519228	925885	181834	156590	148003	440472	335789	2.52947e+06	407517	530723	3.35214e+06	4.54552e+06	5.19869e+06	5.6735e+06	5.94163e+06
58	2.25642e+06	1.63956e+06	2.09747e+06	3.42031e+06	2.44773e+06	2.41622e+06	2.49232e+06	2.53498e+06	2.26564e+06	2.97939e+06	2.70907e+06	2.32197e+06	2.71594e+06	2.41108e+06	2.99828e+06	2.8261e+06	3.12909e+06	2.94487e+06	3.0336e+06	3.0788e+06
59	760736	2.71614e+06	2.66351e+06	2.47415e+06	4.11541e+06	3.34616e+06	3.7733e+06	5.24546e+06	6.67307e+06	6.38242e+06	7.83522e+06	3.6531e+06	4.75849e+06	4.95391e+06	2.87724e+06	2.85194e+06	4.34219e+06	4.48891e+06	5.04322e+06	5.00845e+06
60	411845	492290	462830	620603	435457	391849	668842	482572	468688	492070	448869	510735	487393	416028	558838	613033	560967	688965	793740	656583
61	24007.7	38074.8	21947	31343.9	23839.5	17178.5	15825.1	20478.2	9988.84	12418.6	15693.9	10473.7	6979.99	5841.54	6493.6	3876.47	3772.8	4307.45	5352.81	2750.79
62	0	0	0	0	0	0	0	0	0	0	0	0	0	0	0	0	0	0	0	0
63	429457	430301	226998	441032	571160	791732	765717	693294	1.39037e+06	1.17239e+06	1.6192e+06	1.78204e+06	1.70146e+06	1.84702e+06	2.67424e+06	3.17661e+06	3.34151e+06	3.39563e+06	4.52819e+06	4.35179e+06
64	3955.37	870.45	7.1	1082.84	90.35	12887.8	24772.3	6.66	4326.48	90.77	87.68	119.32	819.12	32	59.04	82.88	2638.06	44.62	32.66	42.23
66	54759.4	56486.5	90289.3	83625.7	70228	106010	85223.5	94396.1	102061	108551	132059	118754	104347	69004.1	67271.6	53405.6	66076.3	135022	133830	109603
67	1.65616e+06	2.07236e+06	1.44996e+06	1.24977e+06	2.47725e+06	2.65507e+06	2.29799e+06	2.03173e+06	2.13224e+06	2.07296e+06	3.50617e+06	2.91829e+06	2.4489e+06	2.58831e+06	3.83608e+06	3.17695e+06	3.46034e+06	4.43822e+06	4.67835e+06	4.07151e+06
68	1.05759e+08	1.13676e+08	1.32715e+08	1.27724e+08	1.1409e+08	1.09461e+08	1.25058e+08	1.14825e+08	1.23132e+08	1.19991e+08	1.22964e+08	1.26838e+08	1.33187e+08	1.2908e+08	1.38697e+08	1.31306e+08	1.43178e+08	1.5913e+08	1.6733e+08	1.55681e+08
69	30.02	2179.65	56	0	0	0	0	0	0	0	0	0	0	0	0	0	0	0	0	0
70	251.44	220.43	280.55	3740.77	2480.14	5281.68	3625.44	427.21	3895.88	3908.16	1662.15	885.53	6317.93	167.06	169.13	2801.85	3313.06	3486.45	6424.7	293.54
72	377.69	63173.1	3907.47	8460.06	10734.4	390057	189283	201793	122214	273252	455308	122205	435466	99183.7	64631.6	115935	93830.6	123577	124849	81572.9
73	3480.52	45518.2	154273	181627	127306	190176	80551.6	445578	293688	120320	172773	91516.8	117077	178102	225182	219871	292019	178922	257748	335415
74	162249	85950.9	63833.8	77296.4	161846	98227.7	66194	86348.3	101500	123325	106155	70240.1	140301	63974.7	3951.25	120354	195238	175244	163421	182361
75	42913.2	111991	4690.71	38717.8	103904	187937	36446.1	69073	61267.7	111762	85387.3	94239.4	128316	63733.7	168760	83076.1	134713	185113	82189.8	108480
79	6.48562e+07	7.47602e+07	8.05296e+07	9.20366e+07	8.66165e+07	9.0594e+07	8.68384e+07	8.77094e+07	9.85408e+07	9.75365e+07	1.05313e+08	1.0413e+08	1.04461e+08	1.09451e+08	1.09665e+08	1.11116e+08	1.17286e+08	1.22475e+08	1.33183e+08	1.26448e+08
80	38095.6	76885.5	27061.1	41904.5	29291.7	48972	65214	195826	159486	282802	360764	580426	512032	650769	494774	511310	551876	873058	867549	922795
81	1.8932e+06	2.36935e+06	2.63294e+06	2.8501e+06	2.91019e+06	2.71012e+06	3.0627e+06	3.84733e+06	4.30998e+06	5.15538e+06	5.22351e+06	4.92779e+06	4.06142e+06	4.43933e+06	6.17355e+06	6.70459e+06	6.01809e+06	6.73705e+06	5.44105e+06	6.31165e+06
83	611.28	967.56	1158.74	407.61	481.85	324.73	164.62	7770.87	10306.5	9596.16	22213.8	16864.7	13859.5	1655.66	19380.1	20950.6	16765.1	3580.55	376.56	1854.99
84	2.94505e+06	1.9612e+06	3.35104e+06	3.35726e+06	3.55157e+06	4.59385e+06	3.66554e+06	2.80439e+06	4.43919e+06	5.18083e+06	3.05841e+06	3.71217e+06	4.81631e+06	4.29642e+06	3.90287e+06	4.39715e+06	4.40902e+06	4.88928e+06	4.29714e+06	5.35431e+06
86	23336.8	19230.6	13283.2	30737.8	33190.2	26340	20727.3	18018.5	16955	15050.8	14732.4	10006.2	2053.36	3192.68	6337.71	14615.6	4870.41	9289.25	8057.62	11223.9
87	1743.33	2436.8	4489.64	0	0	0	0	0	0	0	0	0	0	0	0	0	0	0	0	0
89	1.16334e+06	1.10915e+06	1.28565e+06	1.36808e+06	1.44905e+06	1.44934e+06	1.54523e+06	1.4634e+06	1.61974e+06	1.55548e+06	1.77151e+06	1.67148e+06	1.61619e+06	1.49101e+06	1.60032e+06	1.77243e+06	1.86921e+06	2.14402e+06	2.33987e+06	2.22462e+06
90	123665	220113	236721	241920	231228	232486	289671	253312	282152	340986	329984	236826	249722	181100	223580	291038	116807	144933	341388	714853
91	704801	841127	855654	806726	788139	647371	646840	919384	741620	669483	1.00268e+06	811451	1.02026e+06	1.46361e+06	1.2788e+06	1.44695e+06	1.85934e+06	2.26385e+06	2.29836e+06	2.04636e+06
92	0	0	15.02	0	0	0	0	0	0	0	0	0	0	0	0	0	0	0	0	0
93	37750	38283.7	30545.7	30671.3	33968	32859.6	31472.3	28317.5	19881.2	29594	28741.1	69357.3	31047.3	32198.2	25945.8	30837.3	45519.3	36736.5	21088.4	33100.7
95	646028	502007	414161	546513	540937	591049	590253	693480	633975	670101	657557	765146	721760	787530	937599	1.09627e+06	1.03724e+06	982838	1.07104e+06	1.11569e+06
97	6.36124e+06	1.10163e+07	1.42768e+07	9.67873e+06	1.0067e+07	1.42482e+07	1.28552e+07	1.29989e+07	1.88608e+07	2.0477e+07	2.44242e+07	2.52655e+07	2.9289e+07	2.8695e+07	2.36666e+07	2.75359e+07	2.61206e+07	2.57815e+07	3.07384e+07	3.28963e+07
98	542187	1.07272e+06	739553	875754	1.05543e+06	1.28434e+06	1.50235e+06	924826	1.24097e+06	1.71937e+06	2.64222e+06	1.84633e+06	3.23374e+06	2.62932e+06	2.00386e+06	2.75428e+06	3.17336e+06	3.73023e+06	4.79054e+06	4.95053e+06
99	28944.4	5435.37	5979.7	7243.65	7532.61	30383.7	15086.2	32005.5	35527.6	5536.63	5837.22	10234.4	28998.9	12326.7	16413.4	16085.3	51421.2	32353.1	21753.7	32809.7
100	3.58124e+07	5.16839e+07	3.15632e+07	2.93468e+07	3.02976e+07	5.85136e+07	5.02039e+07	6.30712e+07	5.19551e+07	6.3191e+07	6.87629e+07	6.78472e+07	4.8591e+07	4.92256e+07	7.57208e+07	9.61809e+07	1.04829e+08	1.18492e+08	8.48864e+07	6.63632e+07
101	8.56681e+06	1.43676e+07	1.69151e+07	1.83224e+07	2.05267e+07	1.92127e+07	2.12861e+07	2.19716e+07	2.37778e+07	2.42994e+07	2.32306e+07	2.93617e+07	3.11652e+07	3.27776e+07	3.08918e+07	3.77467e+07	4.07186e+07	4.19507e+07	4.6449e+07	4.06044e+07
102	1.07647e+06	733872	1.02843e+06	885970	1.646e+06	2.05519e+06	2.11671e+06	1.72625e+06	1.62183e+06	1.48753e+06	2.31471e+06	1.96566e+06	990979	1.8446e+06	1.04938e+06	964259	1.19561e+06	2.29179e+06	1.921e+06	1.68529e+06
103	569.22	25244.1	155885	160461	895581	1.14205e+06	1.02741e+06	4.1814e+06	170642	67380.7	180799	241936	129489	90937.9	87098.1	107810	86497.8	217951	180587	193935
104	4.9403e+06	4.82473e+06	5.73154e+06	6.25946e+06	5.10446e+06	5.23467e+06	6.03682e+06	5.93544e+06	5.9593e+06	6.04146e+06	6.35308e+06	6.11659e+06	5.98934e+06	6.56459e+06	7.56267e+06	7.21835e+06	7.58173e+06	6.99066e+06	7.81864e+06	8.18508e+06
105	488528	418179	502123	317237	327622	395392	386640	443152	532645	591098	653881	676625	650326	553854	609915	677566	732225	601384	557654	477535
106	1.02292e+07	1.03254e+07	1.17139e+07	1.31548e+07	1.34116e+07	1.43668e+07	1.55176e+07	1.44988e+07	1.58387e+07	1.63257e+07	1.84768e+07	2.04955e+07	2.07149e+07	2.07041e+07	2.0538e+07	1.95212e+07	1.94082e+07	2.09185e+07	2.30574e+07	2.43307e+07
107	5.97182e+06	7.86466e+06	8.66454e+06	9.89395e+06	8.98253e+06	8.61407e+06	9.15034e+06	9.56526e+06	9.28879e+06	9.57608e+06	9.37858e+06	9.28487e+06	9.23852e+06	8.78459e+06	9.85144e+06	1.3077e+07	1.12934e+07	1.33261e+07	1.19854e+07	1.27043e+07
108	328018	6.14473e+06	1.00301e+07	1.24545e+07	7.13694e+06	8.75205e+06	1.55809e+07	1.17101e+07	7.09094e+06	1.07265e+07	1.87433e+07	1.39014e+07	6.45057e+06	1.55989e+07	9.1075e+06	1.77444e+07	1.0393e+07	1.4658e+07	1.17585e+07	1.48546e+07
109	138887	97708	98619.6	111087	196221	190432	169042	97608.6	169194	206943	115438	171004	99067.2	106573	71364.2	65529.5	58664.6	97284.7	220200	154112
110	833764	1.4781e+06	3.55561e+06	1.75463e+06	1.63074e+06	1.6914e+06	1.44856e+06	1.55261e+06	1.27309e+06	1.70413e+06	1.91232e+06	2.197e+06	2.22366e+06	2.10647e+06	2.09587e+06	2.09477e+06	1.42467e+06	1.29026e+06	2.29624e+06	1.98294e+06
111	0	0	0	0	0	0	0	0	0	0	0	0	0	0	0	0	0	0	0	0
112	70214.7	129029	64848.4	204618	89213.6	117689	251060	124489	181086	407419	251137	162932	107724	129671	145027	158545	329358	462314	467817	393014
113	6695.25	104345	163505	95936.4	80364.4	277100	104198	194211	145462	236878	376236	297128	275757	283222	435610	364933	351323	345497	350279	290804
114	798834	1.10321e+06	1.03611e+06	924365	1.0052e+06	1.49011e+06	1.00269e+06	887918	1.01897e+06	921142	1.21269e+06	1.05727e+06	1.24106e+06	1.06871e+06	1.48792e+06	1.18511e+06	1.58478e+06	2.24508e+06	2.01665e+06	1.97706e+06
115	58801.9	5807.26	106424	31354.3	46109.3	72780.3	46371.6	146665	256392	210181	324558	808214	720149	1.09274e+06	1.17554e+06	1.52207e+06	2.17143e+06	2.45033e+06	3.41314e+06	3.67593e+06
116	249576	197672	58667.1	32501.7	8807.79	9339.71	71800.7	4943.53	4923.31	9989.54	9398.44	10359.5	14575	5062.47	8705.19	13368	96899.6	58271.7	63583.2	29953.3
117	277333	1.01809e+06	585477	329943	333426	920262	384723	296618	317361	401711	322838	527030	1.25995e+06	856348	968097	924806	1.44739e+06	2.294e+06	1.21727e+06	1.31407e+06
118	6084.39	18252.8	5208.85	30508.5	64830.3	42737.9	35500.5	51195.5	121742	65350.5	78876.6	19032.5	100059	167082	267991	246617	323428	358204	414829	417631
119	243102	419356	445054	299870	644890	797828	1.11771e+06	1.05462e+06	2.07702e+06	2.19366e+06	2.35068e+06	3.4115e+06	5.12675e+06	4.80204e+06	3.84038e+06	5.86259e+06	5.93407e+06	7.22568e+06	8.95987e+06	1.20243e+07
120	22429.5	33270.1	84662	91714.8	89206.9	100905	76632.8	144861	178624	378671	139250	366359	699293	634666	604051	709788	642990	675637	1.22812e+06	1.23124e+06
121	52342.1	115641	60397.4	76896.4	230699	419142	1.26014e+06	2.17162e+06	573556	296686	274802	263532	508805	428014	202422	162448	644494	588792	631748	323831
122	0	149981	3060.19	1142.51	218.87	722.3	454.52	272.77	129.85	153.61	590.945	178.5	0.11	56.52	1.53	19	327316	417460	392702	416451
123	4135.39	24060.6	87885.1	116550	111134	26325.5	34111.6	24434.4	23239.7	10639.5	17164.2	32657.2	63252.9	37915.5	91782.3	74767.4	147474	46988.5	136979	242564
124	36159.3	68382.2	71107.2	81176	88131	7490.98	2909.16	1270.42	3173.87	2756.22	4146.82	2563.47	7278.4	12333.9	11689.1	2445.6	4156.87	3968.97	14516	13861.7
126	636680	1.17082e+06	2.16851e+06	1.44903e+06	2.34257e+06	1.78658e+06	3.57375e+06	3.35006e+06	4.95268e+06	3.42303e+06	4.99774e+06	8.60598e+06	1.09319e+07	1.01062e+07	8.61865e+06	1.26274e+07	1.12309e+07	1.43133e+07	1.58059e+07	1.94391e+07
127	13.6	242.33	244.4	0.015	33.15	3709.75	5661.44	1879.9	1089.93	16797.7	9184.16	7544.6	17439.8	9704.18	13.4	7752.02	5891.35	4124.76	5497.69	2775.7
129	205360	268206	566713	226177	126506	116458	199826	116507	88814.5	100450	143365	153729	140851	126274	151132	217098	216323	222833	218095	248050
130	448870	336613	218184	298225	276842	215766	351250	357057	362841	306237	655603	517628	367730	597030	848345	946420	892949	1.14538e+06	852580	870893
131	7.85254e+06	8.77092e+06	1.43082e+07	1.44733e+07	1.72266e+07	1.73827e+07	1.91422e+07	1.77861e+07	2.25743e+07	1.92292e+07	1.96592e+07	1.89211e+07	1.9695e+07	2.07995e+07	1.9224e+07	2.26789e+07	2.46073e+07	2.57455e+07	2.61997e+07	2.66386e+07
132	287.65	450.57	360.04	243.22	151.244	121464	71747.8	2005.33	467.28	1235.95	28718.7	726.31	138.28	13039.8	1720.4	560.12	1.86	1295.16	17.42	4308.71
133	325799	216716	24191.6	153810	424329	386642	11885.8	16795	69214.9	94528.4	32107.7	25535.6	56131.9	123373	148610	254495	107550	212411	328685	474815
134	6073.23	7890	18599.1	66046.6	14545.4	148984	466607	21217.8	27620.4	28769.1	166707	75212.9	85289.6	155622	12233.7	156529	256849	176282	278165	263409
135	5.79	88.51	0.28	0.8	0	0	0	0	0	0	0	0	0	0	0	0	0	0	0	0
136	919.39	226.06	116.72	863.656	442.569	4975.6	23868.9	54774.3	1733.34	28471	32620.1	63685.1	31389.1	2557.74	892.003	9773.81	60175.3	2125.36	1204.56	2397.69
137	225676	258934	250476	297115	288057	335770	280324	247089	294798	304893	223577	197093	248595	299537	155558	158370	133258	233297	229201	399416
138	5.0971e+06	5.12322e+06	6.0781e+06	7.0342e+06	6.72879e+06	5.8001e+06	7.50083e+06	6.53157e+06	6.80833e+06	7.83738e+06	8.61722e+06	1.06448e+07	1.03062e+07	9.40888e+06	1.06934e+07	1.09083e+07	1.08927e+07	1.38959e+07	1.53267e+07	1.87652e+07
139	0	0	0	0	0	0	0	0	0	0	0	0	0	0	0	0	0	0	0	0
140	3.36	59.68	7.67	0	0	0	0	0	0	0	0	0	0	0	0	0	0	0	0	0
141	48086.8	249239	231190	65951.1	66555.9	102998	26977.3	18875	51643.3	72640.5	43708.2	23660.9	71566.7	61588.7	199792	154652	468800	689785	675546	753034
143	295732	347145	313002	319555	390609	334604	505851	571480	478032	469943	552259	629636	580901	545772	474548	482929	481466	860056	745464	669997
144	538865	760310	721031	620286	643458	1.33355e+06	877663	865826	826739	1.15322e+06	1.39367e+06	1.23759e+06	1.30581e+06	1.46449e+06	1.64041e+06	1.6752e+06	1.92865e+06	2.10354e+06	1.40848e+06	1.93315e+06
145	0.38	0.19	11.39	1699.59	431.49	3.2	0	1592	1384.38	1806.59	720.91	531.39	0	2.24	127.91	0	212.38	0	7.14	0
146	421049	895806	1.20041e+06	873703	851347	1.7489e+06	1.16308e+06	1.4591e+06	1.66352e+06	1.87305e+06	1.8788e+06	1.80238e+06	2.8201e+06	2.45605e+06	3.67836e+06	2.70633e+06	3.60861e+06	5.79822e+06	6.02381e+06	6.99786e+06
147	17765.3	91629.5	84066.2	71938.9	72094.7	33234.3	51005.3	40536.8	73786.3	43620	64638.3	57085.6	44203.7	143439	48844.5	44116.9	554099	371408	534230	617832
148	294.49	76.56	269.52	1010.09	139.65	39167.8	398.4	5490.4	42	58.58	177.51	150.05	0	819.61	18.3	35.86	3.84	185.49	11.98	14.46
149	197934	351943	230522	168578	153170	165034	166857	184927	203336	167731	254448	252633	203127	72412	82047.3	126758	96492.2	170257	107434	162849
150	4.95741e+07	5.85226e+07	6.50124e+07	6.97641e+07	6.78457e+07	7.43886e+07	7.68673e+07	8.05936e+07	8.21026e+07	7.91598e+07	8.52952e+07	9.42259e+07	9.49197e+07	1.08106e+08	1.00707e+08	9.89118e+07	1.00586e+08	1.07421e+08	9.98692e+07	1.01875e+08
152	0	0	0	0	0	0	0	0	0	0	0	0	0	0	0	0	0	0	0	0
153	1974.55	1729.73	10618.7	2718.25	1433.44	2937.11	2018.95	2364.4	1641.64	2304.98	1200.5	1851.02	1683.46	1680.94	2123.9	2642.76	1555.33	1396.53	2646	1155.47
154	91851.4	45550.6	57559.2	65481.7	77314.4	130697	59928.4	164257	112055	160744	175531	179468	188643	214101	276534	231580	257949	298886	370350	270298
155	74108	45840.4	37526.9	36365.1	27680.6	276634	58272.3	73568.2	81931.1	40874.2	47842.2	37005	14808.1	42172.4	35110.1	67900.1	53187.3	42173.3	46705.2	53371.4
156	6.28537e+06	7.50333e+06	7.79963e+06	8.36437e+06	9.52492e+06	1.03938e+07	1.02932e+07	1.10294e+07	1.07605e+07	1.06282e+07	1.19811e+07	1.01846e+07	1.30617e+07	1.26671e+07	1.39944e+07	1.54617e+07	1.63282e+07	1.88203e+07	1.91528e+07	1.95948e+07
157	783712	487015	627916	739931	1.02103e+06	1.09183e+06	1.11681e+06	1.26512e+06	1.32894e+06	1.54092e+06	1.40785e+06	2.08366e+06	1.45529e+06	1.25302e+06	1.45012e+06	1.70842e+06	1.52268e+06	2.04866e+06	1.87181e+06	1.6934e+06
158	12534.9	14939.2	43052	152522	189903	666489	10148.1	5510.08	13514.3	13726.7	10174.5	77759.6	94862.9	134956	199370	155631	171785	232169	453201	792861
159	3.22435e+06	3.76904e+06	3.88787e+06	3.21603e+06	4.44221e+06	4.21016e+06	4.07799e+06	4.4507e+06	4.29666e+06	4.73959e+06	4.58594e+06	3.63488e+06	4.17997e+06	4.30144e+06	3.00056e+06	3.27702e+06	3.40246e+06	3.33733e+06	2.78869e+06	4.35596e+06
160	21.45	335.32	9.74	50.37	38.2	153.78	26.47	0	27.76	24.34	14.21	282.2	9.4	1005.5	5.76	4466.47	7269.22	1056.86	45.12	0
162	1.04183e+06	942411	1.42106e+06	1.12036e+06	806860	1.04641e+06	1.22774e+06	1.20251e+06	1.41055e+06	1.26845e+06	1.52592e+06	1.14949e+06	1.22549e+06	1.31151e+06	1.30875e+06	1.27174e+06	1.24797e+06	1.27655e+06	1.45031e+06	1.60232e+06
165	6.21704e+06	6.81833e+06	8.39398e+06	7.67909e+06	8.90968e+06	9.53713e+06	9.86975e+06	8.26442e+06	9.47359e+06	1.23254e+07	1.24918e+07	1.19852e+07	1.08293e+07	1.7995e+07	1.65397e+07	1.78165e+07	1.84241e+07	2.37377e+07	2.3679e+07	2.35089e+07
166	325786	320086	270038	357037	281020	316490	299577	309548	497102	418874	298237	297198	242844	196270	220625	253933	159855	224752	613655	633249
167	3.74395e+06	3.73682e+06	1.07641e+07	1.01078e+07	6.38273e+06	7.09434e+06	8.31008e+06	6.4495e+06	1.28367e+07	1.25346e+07	1.42536e+07	1.29437e+07	1.8086e+07	1.70935e+07	1.68298e+07	1.82971e+07	1.90905e+07	2.22977e+07	2.49838e+07	2.54358e+07
168	371300	445092	863597	893868	831377	798445	819210	878494	1.01836e+06	763510	768460	882316	931448	888711	924992	780233	656768	625662	661718	652723
169	1.40162e+07	1.46052e+07	1.2965e+07	1.29673e+07	1.7908e+07	1.81954e+07	2.40383e+07	2.10185e+07	2.14286e+07	2.04932e+07	3.2908e+07	3.4789e+07	2.80967e+07	3.49741e+07	3.6848e+07	3.03538e+07	4.58792e+07	4.99488e+07	4.38226e+07	5.34963e+07
170	733100	732558	977332	812336	919359	1.34586e+06	1.26471e+06	1.18158e+06	1.29707e+06	1.65603e+06	1.74304e+06	1.90814e+06	2.38707e+06	2.35232e+06	2.42705e+06	2.66013e+06	2.41201e+06	2.6701e+06	2.83976e+06	3.01846e+06
171	1.64084e+06	3.97092e+06	2.47508e+06	4.0461e+06	6.57933e+06	3.87876e+06	4.02503e+06	3.43558e+06	3.41629e+06	3.56615e+06	3.10427e+06	3.92106e+06	3.54214e+06	6.5789e+06	3.19339e+06	4.50737e+06	5.63626e+06	3.95885e+06	3.40329e+06	2.98052e+06
173	4.91609e+06	5.66904e+06	9.36792e+06	5.67504e+06	7.8733e+06	7.39913e+06	8.58352e+06	8.15322e+06	1.34125e+07	1.46587e+07	1.50731e+07	1.6202e+07	2.58662e+07	2.25907e+07	1.83482e+07	2.55184e+07	3.21749e+07	3.9807e+07	4.44001e+07	4.04278e+07
174	1.28718e+06	1.20643e+06	1.54291e+06	1.75657e+06	2.45883e+06	2.54614e+06	2.5714e+06	3.0836e+06	3.38514e+06	3.76329e+06	3.2409e+06	4.3193e+06	3.27219e+06	3.92328e+06	3.26555e+06	3.45563e+06	3.25916e+06	3.55017e+06	3.67218e+06	3.37508e+06
175	214187	85223.2	118759	230554	63074.4	246097	268003	303313	349285	261542	360242	332407	477239	197864	614025	354065	503657	473327	468359	468177
176	0	0	0	0	0	3431	2733.21	3460.56	1703.79	1960.79	1778.33	4992.01	4667.9	3688.76	3252.74	2529.32	2343.07	3316.36	4080.22	6258.47
177	5.57807e+06	4.08265e+06	6.16477e+06	0	0	0	0	0	0	0	0	0	0	0	0	0	0	0	0	0
178	863.99	15474.7	407.48	3153.01	4429.19	2956.88	3566.61	11286.5	21040.6	16030.3	15097.9	6228.83	11447.5	5084.95	211.54	163.432	11203.2	1588.03	1251.13	12.8
179	2397.28	20066.5	8641.31	9722.74	4642.25	2714.27	4751.31	2136.49	135901	23629	9964.96	919.949	6905.17	6190.53	20784.5	22146.5	45482.3	28965.9	33769.4	36165.6
181	1.278e+06	905885	608083	920175	867122	375527	235733	391369	532265	333608	577086	720093	816779	481374	525852	784396	719097	451868	193750	200472
182	182.02	152.81	2203.66	0	0	0	0	0	0	0	0	0	0	0	0	0	0	0	0	0
183	3.20885e+06	5.33694e+06	7.40003e+06	5.27154e+06	5.46822e+06	5.62176e+06	4.77145e+06	6.7794e+06	8.16987e+06	1.084e+07	8.59691e+06	1.20429e+07	2.08385e+07	2.29956e+07	2.24688e+07	1.64979e+07	3.41574e+07	4.32179e+07	4.21838e+07	5.07367e+07
184	28741.1	34044.6	38413.5	43031	29128.5	33042	24698.2	37262.5	50926.6	53688.9	43307.9	49241.3	69609.6	84669.5	80498.9	138877	152689	512024	675196	688214
185	5.51746e+06	1.09923e+07	6.4087e+06	7.59209e+06	1.35428e+07	3.79385e+07	3.41749e+07	2.2617e+07	4.28861e+07	4.877e+07	5.7134e+07	3.63081e+07	6.40824e+07	4.24317e+07	5.99179e+07	7.56773e+07	7.07943e+07	1.18583e+08	1.26964e+08	1.33775e+08
186	448840	549570	922791	1.80619e+06	402141	3.01032e+06	3.96621e+06	3.02855e+06	2.88697e+06	0	0	0	0	0	0	0	0	0	0	0
188	7484.86	5736.66	5214.57	8146.33	5688.08	6104.28	10953.3	3494.55	3127.11	474.537	369.04	452.049	267.02	421.85	777.02	359.061	287.085	506.046	4595.4	646.89
189	17896.1	17084.3	16502.4	17662	10253	13822.1	12470	12327.8	11354.8	11752.2	10368.1	12320.5	12357.5	9720.74	4251.17	5692.04	5218.11	6347.72	5953.06	7037.95
191	70720.1	105613	63509.4	49805.8	75779.5	61765.5	52389.8	60392.5	32098.8	41368.2	33621	31084.9	24169.3	21788.4	14656.1	18078.7	14805.5	45863.8	41205	38551.2
193	19286.4	28715.1	24417.3	25590.5	21668.9	22325	30053.3	17531.1	17315	21889	13517.5	11217.6	16677.4	15307	13953.7	16369	14106.4	22198	18535.8	22542
194	372578	485018	476062	923354	331084	732988	870121	861643	782918	788884	1.57759e+06	2.08937e+06	570569	910285	655632	852209	1.33323e+06	2.64618e+06	2.82096e+06	2.80674e+06
195	334947	379675	716899	1.14196e+06	1.02525e+06	799816	321421	271338	112242	581894	628216	153468	593161	914130	957335	1.52116e+06	677689	868453	1.00158e+06	758968
196	370.06	634.9	252.16	2806.77	562.29	1087.46	516.65	3738.95	1978.16	808.72	88408.2	391.33	201.97	362.15	99.26	5796.8	7944.98	15118.1	360.63	1324.41
197	27720.2	23523.2	24574.9	61864.7	41435.1	76767.2	65145.4	84789.1	106990	162280	124633	113077	112207	85935.2	116820	145626	64684.5	74877.8	85275.4	86398.6
198	1.8262e+06	3.37778e+06	2.0562e+06	4.14007e+06	1.49223e+06	3.30831e+06	5.02905e+06	5.79086e+06	798646	3.06263e+06	3.96511e+06	2.97545e+06	4.58507e+06	5.78091e+06	5.77036e+06	8.56933e+06	5.80676e+06	5.32948e+06	7.12643e+06	6.4221e+06
199	1.37189e+06	2.44022e+06	2.80839e+06	2.84773e+06	2.17124e+06	2.92978e+06	3.16562e+06	3.33662e+06	4.16153e+06	5.70129e+06	5.40339e+06	5.44001e+06	7.96015e+06	7.5475e+06	7.23913e+06	9.45552e+06	1.01425e+07	1.02398e+07	1.05268e+07	1.1582e+07
200	968653	1.28052e+06	1.56385e+06	2.61757e+06	2.40512e+06	3.03928e+06	2.41542e+06	2.29962e+06	3.0865e+06	2.8569e+06	2.47992e+06	1.97115e+06	3.65388e+06	2.8076e+06	2.42327e+06	2.42609e+06	2.50601e+06	4.21483e+06	2.79407e+06	3.7834e+06
201	34976.5	338883	10860.8	454344	39833.1	333646	396676	327998	492953	454394	602927	437999	571416	633044	1.24491e+06	1.1014e+06	1.56465e+06	1.39909e+06	1.4071e+06	972203
202	5.41836e+06	3.39767e+06	2.88366e+06	4.00245e+06	4.88167e+06	4.54148e+06	3.55121e+06	3.07635e+06	2.70244e+06	2.69144e+06	2.75266e+06	3.89462e+06	7.49206e+06	5.24683e+06	8.38096e+06	6.42128e+06	8.24551e+06	8.05039e+06	5.65024e+06	5.79202e+06
203	1.13017e+07	1.12079e+07	1.2224e+07	1.31263e+07	1.49967e+07	1.48879e+07	1.63587e+07	1.47998e+07	1.43379e+07	1.66541e+07	2.04411e+07	1.79566e+07	1.71403e+07	1.9769e+07	2.057e+07	2.2936e+07	2.23733e+07	2.65703e+07	2.74829e+07	2.79517e+07
206	1.01084e+06	2.04526e+06	1.62508e+06	1.65358e+06	839307	1.14782e+06	1.01858e+06	1.2389e+06	660711	1.02163e+06	1.20718e+06	552984	738343	814729	1.40021e+06	0	0	0	0	0
207	163012	159060	122375	174676	183725	183802	96507.4	141390	143913	87369.4	106921	121468	181877	256923	197054	310883	312691	318909	307772	378400
208	1126.61	31138.5	4507.81	96518.8	100145	223158	175126	205815	162138	162922	318575	273815	605660	525217	266326	202085	320279	270643	355948	268025
209	87819.3	156378	69327.7	57342.9	83443.2	65423.3	62995.2	62082.7	265992	112725	63769.9	63441.5	55050.4	77336	76779.4	128780	192948	262800	126067	147295
210	4.64778e+06	4.93731e+06	4.36236e+06	4.1591e+06	5.95948e+06	4.04335e+06	5.49692e+06	4.71804e+06	4.28742e+06	4.49397e+06	4.15273e+06	4.61363e+06	4.42068e+06	4.64469e+06	4.893e+06	5.42867e+06	5.31062e+06	7.17538e+06	9.24675e+06	8.28976e+06
211	1.12717e+06	1.70193e+06	2.3012e+06	2.37053e+06	3.14014e+06	4.43848e+06	5.37413e+06	1.09567e+07	1.04233e+07	7.21677e+06	6.05319e+06	6.66331e+06	9.03007e+06	1.92717e+07	9.09654e+06	9.37838e+06	8.83765e+06	2.76606e+07	9.96962e+06	1.7181e+07
212	4.67018e+06	2.42278e+06	516304	539780	889391	3.53114e+06	5.16443e+06	4.66151e+06	3.16078e+06	3.76689e+06	4.52429e+06	642316	680717	901923	479809	415917	371437	296556	287184	214768
213	123.25	3652.41	67567.1	45681.5	35115.2	14302.3	1240.98	15817.4	9543.2	2348.45	1469.62	1.84832e+06	3.52392e+06	678940	8134.65	14643.6	117501	227462	2348.32	218175
215	873031	962946	713236	723838	901003	1.20238e+06	1.53231e+06	1.02631e+06	1.55772e+06	1.63e+06	2.39948e+06	2.4585e+06	2.29915e+06	2.32187e+06	1.75291e+06	2.51988e+06	3.74075e+06	4.81754e+06	3.70978e+06	4.09742e+06
216	2.16796e+07	2.68195e+07	2.72936e+07	2.54298e+07	2.91998e+07	3.44319e+07	3.48666e+07	4.62205e+07	3.27948e+07	3.28727e+07	3.92286e+07	4.41494e+07	4.14967e+07	3.75778e+07	4.95796e+07	3.24122e+07	3.1649e+07	5.35527e+07	4.31558e+07	4.90156e+07
217	289256	459687	417526	401278	582347	725515	643057	611268	1.13414e+06	724506	911960	894134	910200	791080	1.18045e+06	769670	808880	1.22171e+06	1.47355e+06	1.10248e+06
218	667.03	328.33	239.94	414.75	0	0	0	0	0	0	0	0	0	0	0	0	0	1530.31	1192.06	245.69
219	11562.3	3713.78	9942.85	7574.52	7457.83	9941.06	11208.7	6999.09	6740.22	5312.61	3586.68	2313.27	1911.84	2738.46	2384.89	3072.48	2694.19	5162.91	3631.17	4040.85
220	109630	109351	66461.9	142084	222302	164310	186565	151556	141355	74021.3	98390.1	98812.7	86728.1	70096.2	52173.7	71600.7	58168.7	62863.5	96663.6	68266.7
221	12063	91009.3	24484.3	53897.5	63496.6	142730	362618	121454	89460.1	147472	347626	516023	159957	166849	267092	193153	243278	616966	649327	952189
222	33432.3	70022.1	44194.1	506263	423137	94981.3	278060	232219	92587.1	127925	100648	244115	215096	210474	147672	148784	232648	297183	392429	364751
223	2.59769e+06	1.15856e+07	9.25353e+06	5.35986e+06	7.20374e+06	5.60284e+06	4.45599e+06	3.96311e+06	4.82259e+06	7.32773e+06	5.30338e+06	4.10977e+06	6.18251e+06	9.10019e+06	6.16293e+06	5.67689e+06	6.28766e+06	1.39107e+07	7.7888e+06	1.12522e+07
225	728233	723317	1.88757e+06	2.51897e+06	2.99372e+06	3.68946e+06	3.57685e+06	8.05043e+06	5.73227e+06	4.6992e+06	6.14065e+06	5.15653e+06	5.06806e+06	2.0416e+07	5.18557e+06	5.82197e+06	6.35985e+06	1.76651e+07	1.18416e+07	1.23977e+07
226	429556	288671	412402	378989	393098	397771	413377	406904	397170	502602	1.48292e+06	782445	1.14702e+06	1.87169e+06	804379	1.71613e+06	1.68479e+06	2.19222e+06	3.36616e+06	3.63764e+06
227	36.24	45.15	0	136.17	33.94	115.11	0.28	0	1.6	50.4	14.56	14.6	0	4.59	0	0.28	0	0	33.85	0
228	0	0	0	0	0	0	0	0	0	0	0	0	0	0	0	0	0	0	0	0
229	2.49771e+07	2.63446e+07	2.60586e+07	2.94879e+07	1.78518e+07	2.0216e+07	2.85389e+07	2.25981e+07	2.62128e+07	2.34087e+07	2.26364e+07	2.30838e+07	2.48757e+07	3.0697e+07	2.54242e+07	2.33736e+07	1.95394e+07	3.0409e+07	2.76259e+07	3.72541e+07
230	1.01689e+07	1.74406e+07	2.27129e+07	1.30218e+07	2.65421e+07	4.59582e+07	2.65507e+07	3.62129e+07	4.58121e+07	5.32179e+07	4.50216e+07	5.93134e+07	9.08856e+07	6.92746e+07	7.57157e+07	1.04846e+08	1.1843e+08	1.48143e+08	1.58996e+08	1.79407e+08
231	3.43139e+08	3.9383e+08	4.21806e+08	4.4558e+08	4.59631e+08	4.58043e+08	4.42043e+08	4.34611e+08	4.35739e+08	4.40455e+08	4.79267e+08	4.64347e+08	4.7653e+08	5.13056e+08	5.10207e+08	4.93414e+08	4.83579e+08	6.07999e+08	6.19471e+08	6.70178e+08
232	0	0	0	0	0	0	0	0	0	0	0	0	0	0	0	0	0	0	0	0
233	42353.5	112291	137547	373715	260054	365419	159175	578354	251846	265238	241030	137865	151303	202216	321845	340643	321483	977647	1.07197e+06	532218
234	7.20739e+06	6.65531e+06	6.75998e+06	5.3933e+06	5.19031e+06	6.27198e+06	8.0704e+06	8.35979e+06	9.34548e+06	8.51148e+06	9.9107e+06	9.67002e+06	1.33965e+07	2.09673e+07	1.80655e+07	2.6186e+07	2.75315e+07	2.63794e+07	2.60273e+07	2.50352e+07
235	521210	307061	178825	473084	667689	771579	987444	2.08064e+06	1.12576e+06	477096	424091	242963	430018	668019	782722	245731	275866	400798	356727	619921
236	674779	956669	556082	549451	463553	223123	251607	406196	282077	317797	358998	146669	168236	122741	122689	110378	110766	149495	195345	115530
237	8.13733e+06	8.57785e+06	1.85351e+07	1.23302e+07	1.22124e+07	1.1958e+07	1.15355e+07	1.57482e+07	2.10977e+07	1.90119e+07	2.11707e+07	1.87351e+07	2.48363e+07	2.45273e+07	2.78786e+07	3.61399e+07	2.7375e+07	2.78591e+07	3.01763e+07	2.71238e+07
238	401789	204531	215126	398674	497382	798854	664905	876939	1.41158e+06	1.45094e+06	1.65928e+06	1.36919e+06	1.70273e+06	2.08296e+06	2.07434e+06	2.25443e+06	2.66003e+06	3.19919e+06	2.798e+06	3.36119e+06
242	0	0	0	0	0	0	0	0	0	0	0	0	0	0	0	0	0	0	0	0
244	7955.07	9998.3	6781.75	5766.98	3985.32	3906.34	1422.39	6334.38	4681.01	1165.58	1295.06	921.44	1299.93	5438.67	3433.97	8706.72	4952.44	7165.09	6072.51	2855.29
248	0	0	0	0	0	0	0	0	0	0	0	0	0	0	0	0	0	0	0	0
249	7728.2	48866	3096.91	133894	727868	529800	460069	314750	368334	890501	979411	295896	641334	430816	1.95513e+06	573623	1.1315e+06	1.34576e+06	586293	159952
250	302351	106508	148117	294118	118512	144809	303320	201353	411663	128037	282148	201827	299239	624295	176006	148584	261249	326431	451303	545813
251	423266	419133	465706	330009	341946	319708	255417	581133	753342	771485	514544	687969	550878	955189	1.43916e+06	2.3943e+06	1.69872e+06	1.81701e+06	2.99064e+06	2.63685e+06
252	2.64211e+06	4.60407e+06	4.04753e+06	6.1606e+06	2.32488e+07	2.21527e+06	5.28737e+06	1.07038e+06	1.35118e+07	2.98213e+07	4.39599e+07	4.8474e+07	976117	1.52343e+06	3.98917e+07	1.64729e+06	1.86058e+06	3.13458e+06	2.69469e+06	6.01038e+06
255	0	0	0	2.72786e+07	2.58362e+07	2.89705e+07	3.15876e+07	3.04451e+07	3.17577e+07	3.03196e+07	4.08931e+07	3.48173e+07	3.15822e+07	3.33757e+07	3.40697e+07	3.60255e+07	3.80088e+07	3.87244e+07	3.98588e+07	4.01476e+07
256	0	0	0	724776	750809	871428	865597	1.16122e+06	1.32637e+06	1.13639e+06	1.31053e+06	1.34417e+06	1.51817e+06	1.65657e+06	1.51456e+06	1.39679e+06	1.61649e+06	1.79804e+06	2.17848e+06	1.97999e+06
260	0	0	0	0	0	0	0	0	0	0	0	0	0	0	0	0	0	0	0	0
271	0	0	0	0	0	0	0	0	0	0	0.28	0	0	0	0	0	0	0	0	0
272	0	0	0	0	0	0	0	0	0	4.12986e+06	3.36785e+06	2.26892e+06	5.82781e+06	5.0969e+06	7.33374e+06	7.30625e+06	6.68897e+06	8.51493e+06	9.51229e+06	9.78162e+06
273	0	0	0	0	0	0	0	0	0	1088.04	3765.84	9563.6	7305.98	4783.57	10690.6	19958.5	28436.8	63705.4	62736.4	53409.3
276	0	0	0	0	0	0	0	0	0	0	0	0	0	0	0	1.08213e+06	2.50955e+06	2.84722e+06	4.0113e+06	3.51698e+06
277	0	0	0	0	0	0	0	0	0	0	0	0	0	0	0	0	0	2988.32	9005.81	24850
299	0	0	0	19.58	33.4	1440.94	5892.73	5859.63	5064.07	4770.31	8937.56	7988.8	3589.28	43818.1	5655.39	82974.5	10069	14198.7	11660.2	15987.9

## Sheet: Physical P import
Country Code	Y1997	Y1998	Y1999	Y2000	Y2001	Y2002	Y2003	Y2004	Y2005	Y2006	Y2007	Y2008	Y2009	Y2010	Y2011	Y2012	Y2013	Y2014	Y2015	Y2016
1	9534.33	5270.46	1.08989e+06	1.61995e+06	1.21603e+06	1.46768e+06	1.34137e+06	1.72516e+06	1.44687e+06	1.50622e+06	2.28448e+06	1.77635e+06	1.92851e+06	1.9358e+06	2.02501e+06	2.3556e+06	1.99413e+06	1.90124e+06	1.81878e+06	1.53083e+06
2	321098	128003	399247	815805	1.01625e+06	680866	747497	552497	588535	846991	479461	515472	4.18893e+06	3.28259e+06	3.32921e+06	856793	760021	3.96147e+06	6.28618e+06	7.50911e+06
3	775641	52335.1	1.12686e+06	1.35281e+06	1.35298e+06	1.72185e+06	1.79656e+06	1.95248e+06	1.92356e+06	2.13767e+06	2.12709e+06	2.14033e+06	1.97986e+06	2.11485e+06	2.10377e+06	1.98906e+06	2.00902e+06	1.39344e+06	1.92941e+06	1.90789e+06
4	2.01718e+07	2.11898e+07	2.81368e+07	2.90834e+07	2.68104e+07	3.37478e+07	2.8124e+07	2.99579e+07	3.28954e+07	3.04639e+07	3.07695e+07	3.74531e+07	3.40158e+07	194638	4.73299e+07	4.12508e+07	4.48574e+07	5.34044e+07	5.75399e+07	5.56023e+07
8	294.06	94.25	1436.37	1719.12	4987.71	5357.17	4629.56	6152.64	60231.2	9711.52	6733.22	6537.18	3743.61	4678.57	56702.6	45991.7	57761.2	57703.5	59463.6	51174.8
9	5.91327e+06	3.68333e+06	2.6543e+06	2.3949e+06	2.73154e+06	1.85469e+06	2.56384e+06	3.91665e+06	4.8058e+06	4.66651e+06	1.34438e+07	1.68647e+07	6.53929e+06	1.07139e+06	1.02834e+06	938264	858294	726103	741501	5.51725e+06
10	0	0	2.1018e+06	1.85914e+06	2.94364e+06	5.11234e+06	7.93474e+06	3.99723e+06	4.29641e+06	5.35983e+06	1.07208e+07	8.07293e+06	7.71015e+06	7.22467e+06	7.57364e+06	8.21576e+06	8.37971e+06	8.71528e+06	9.54523e+06	9.88864e+06
11	7.21905e+06	8.17173e+06	7.93011e+06	8.81006e+06	9.28844e+06	1.08092e+07	1.07591e+07	1.04889e+07	1.17061e+07	1.17444e+07	1.26005e+07	1.29007e+07	1.31731e+07	1.52099e+07	1.54789e+07	1.49686e+07	1.67298e+07	1.85004e+07	1.97867e+07	1.91333e+07
12	28414.5	27136.5	47724.4	277501	246784	32241	34310.8	35343.8	207497	230490	233821	221353	296080	32022.4	32486.1	266776	246162	146387	168755	202909
13	99328.2	112633	129530	260434	955105	1.06853e+06	809243	927275	1.16147e+06	687633	692237	214226	1.21858e+06	1.42373e+06	1.44049e+06	1.5882e+06	1.50064e+06	1.75216e+06	1.96301e+06	1.66945e+06
14	365007	331958	293244	20124.3	420265	348129	380766	366684	393784	418117	423353	460609	393207	402171	425482	372130	374308	385944	408018	435931
15	6.04577e+07	6.35586e+07	6.35871e+07	144896	97100.1	117477	0	0	0	0	0	0	0	0	0	0	0	0	0	0
16	1.65175e+06	1.2703e+07	2.33153e+06	1.7045e+06	579573	3.55646e+06	4.6983e+06	3.62153e+06	1.1951e+07	1.73281e+07	1.93192e+07	2.45358e+06	17383.5	1.12199e+06	3.60141e+06	98140.6	962345	2.96298e+07	3.40869e+07	3.63667e+07
18	47924.2	36395.6	19698.2	0	27513.5	65605.5	102058	69948.6	93266	49960	29176	23441.9	11622.9	361931	9353.37	464707	15155.4	29108	34204.4	38655.3
19	961984	975067	1.97914e+06	2.80922e+06	2.69457e+06	3.04112e+06	2.80601e+06	2.04775e+06	1.94675e+06	2.0873e+06	2.42021e+06	1.43209e+06	1.10174e+06	890354	1.16662e+06	1.06379e+06	1.36127e+06	1.91837e+06	1.04498e+06	1.64681e+06
20	86.71	0	898147	954972	957619	655.98	675018	169.65	199.81	686.14	1.03753e+06	1.07253e+06	1.35599e+06	1.90147e+06	1.40446e+06	1.68006e+06	2.04172e+06	1.9493e+06	2.04875e+06	2.02952e+06
21	3.80659e+07	4.49463e+07	4.06248e+07	4.43339e+07	3.95731e+07	3.93156e+07	4.47317e+07	2.90557e+07	2.86406e+07	3.32644e+07	3.47797e+07	3.15806e+07	3.13518e+07	3.34283e+07	3.10502e+07	3.65832e+07	3.88875e+07	3.33287e+07	2.81968e+07	4.42663e+07
23	106636	10612.5	27057.3	133076	6050.85	2703.09	363515	384.54	193290	153300	180285	179270	931.19	195437	174736	185102	199096	228660	229671	239815
25	64.09	162.11	1134.77	0	71562.1	109738	137099	145573	198616	192009	245844	26.39	2665.39	2567.37	236619	267884	295767	76361.4	79140.9	298426
26	121594	142374	122016	100644	105967	352082	307091	127927	125662	137126	127283	136482	123690	113500	126981	311.6	323188	473124	337253	400959
27	119924	90110.5	71694.1	59124.9	1.48309e+06	1.7177e+06	2.00873e+06	2.61706e+06	1.93918e+06	2.31073e+06	3.07471e+06	2.98975e+06	2.79554e+06	2.93973e+06	3.21109e+06	3.14137e+06	3.25275e+06	3.50108e+06	3.90185e+06	4.08176e+06
29	584.35	67978.7	31363.3	72340.3	49209.6	22456.4	82561.6	11845.3	48128.6	78454.1	2277.08	50226.6	94141.4	147181	2405.26	386865	336649	318871	208501	368783
32	1.43005e+06	1.35697e+06	1.72609e+06	1.10034e+06	2.48474e+06	2.97187e+06	2.4462e+06	2.76896e+06	3.54313e+06	3.73417e+06	3.45107e+06	3.8909e+06	4.17317e+06	3.60602e+06	4.44753e+06	5.19923e+06	2.83981e+06	5.51343e+06	6.28967e+06	5.82644e+06
33	1.76232e+07	1.80638e+07	1.97743e+07	2.14635e+07	3.09528e+07	3.51506e+07	3.28928e+07	2.73551e+07	2.70052e+07	2.82068e+07	3.1618e+07	3.18482e+07	2.85417e+07	2.70771e+07	2.58054e+07	2.52672e+07	2.65921e+07	2.55411e+07	2.61509e+07	2.65874e+07
35	27407.9	308178	366511	316555	319564	99460.1	49473.7	20361.8	369936	390399	433574	476844	694362	406778	398140	381251	449301	417746	437402	414139
37	30930.2	62722.1	59471.6	66592.9	64061.5	61736	66923.2	66032.4	78074.3	7822.75	58952.5	66214.9	78492.8	65985.9	70292.9	90964	65079	149606	189281	107575
38	6.46721e+06	5.93103e+06	6.17232e+06	5.28423e+06	5.07669e+06	6.73104e+06	6.0508e+06	6.94475e+06	6.32819e+06	41918.6	409535	6.66426e+06	6.5899e+06	6.80151e+06	8.22301e+06	7.09757e+06	6.57651e+06	1.06248e+07	9.60264e+06	7.53821e+06
40	7.5991e+06	8.58712e+06	1.07021e+07	1.05108e+07	7.39145e+06	1.10297e+07	1.27141e+07	1.11443e+07	1.18873e+07	1.67019e+07	2.42671e+07	1.63869e+07	1.26836e+07	1.26656e+07	1.44001e+07	1.59074e+07	1.42241e+07	1.48795e+07	1.48704e+07	1.54909e+07
41	1.043e+08	1.06017e+08	9.67875e+07	1.34831e+08	1.46922e+08	1.23021e+08	1.71553e+08	1.96515e+08	2.23143e+08	2.33697e+08	2.01613e+08	2.42933e+08	3.26659e+08	4.13508e+08	3.99318e+08	4.61401e+08	4.98832e+08	5.74755e+08	6.7097e+08	6.54128e+08
44	1.42925e+07	1.7375e+07	1.42563e+07	1.4902e+07	1.61065e+07	1.71138e+07	1.68081e+07	1.72407e+07	1.81102e+07	2.2246e+07	2.28252e+07	2.27437e+07	2.35843e+07	2.47532e+07	2.51966e+07	2.80576e+07	2.79484e+07	2.93104e+07	3.20474e+07	3.41625e+07
45	169712	86415.7	83761	136074	112152	120107	63973.1	83317	148700	126397	174664	141918	126401	153250	142853	246720	149597	361494	141282	101115
46	32346.6	140851	158027	269502	191565	194136	59728.1	168432	485996	389695	472613	334424	800895	744659	538986	690591	941287	949611	1.13838e+06	1.13493e+06
47	41.47	9301.66	8217.69	0	6096.77	4053.53	26.39	177.19	267.67	105.56	26.39	150.8	358.15	1210.17	143.26	180.96	165.88	11300.3	11647.1	12528.1
48	3.46727e+06	3.94202e+06	3.71134e+06	3.94122e+06	3.89723e+06	4.36523e+06	4.70339e+06	4.69575e+06	3.70931e+06	5.06698e+06	5.73657e+06	4.96264e+06	5.03441e+06	4.61163e+06	4.6877e+06	5.35152e+06	5.21687e+06	5.56191e+06	5.88791e+06	6.63686e+06
49	344548	1.11849e+06	9.01162e+06	7.94338e+06	8.35265e+06	7.95365e+06	8.02694e+06	9.144e+06	1.21046e+07	638072	1.04531e+07	249163	9326.98	42932.8	208809	439767	468909	1.04136e+07	9.18607e+06	1.00518e+07
50	2.57184e+06	2.73632e+06	2.56762e+06	3.06426e+06	2.96521e+06	3.0028e+06	2.95787e+06	2.78831e+06	3.1634e+06	3.22369e+06	3.20733e+06	3.52851e+06	3.11524e+06	3.11366e+06	3.03339e+06	2.52631e+06	2.65251e+06	3.00876e+06	2.93735e+06	2.95649e+06
51	0	0	0	0	0	0	0	0	0	0	0	0	0	0	0	0	0	0	0	0
52	14593.7	12101.7	2.34433e+06	11830.3	2.46642e+06	2.83529e+06	3.57156e+06	4.74353e+06	3.95357e+06	4.36244e+06	6.09045e+06	6.15134e+06	4.72645e+06	6.38958e+06	6.02369e+06	6.37576e+06	6.84456e+06	6.5968e+06	6.81739e+06	5.83943e+06
53	644500	664136	639823	510496	643158	1.00825e+06	1.42696e+06	1.30751e+06	2.15881e+06	2.75953e+06	3.67965e+06	3.98568e+06	3.95887e+06	3.51318e+06	1.39212e+06	3.58538e+06	7.78638e+06	7.98213e+06	5.65054e+06	8.05011e+06
54	2.17013e+07	2.39755e+07	2.36208e+07	2.49258e+07	2.47894e+07	2.44301e+07	2.51071e+07	2.42982e+07	2.34716e+07	2.33792e+07	2.52248e+07	2.65866e+07	2.44776e+07	2.58699e+07	2.6598e+07	2.6534e+07	2.5637e+07	2.44617e+07	2.61895e+07	2.43874e+07
55	34289.1	916.11	1383.59	45006.4	38005.5	35611.1	37383.5	38729.8	40568.3	39399.6	39513.1	44729	1930.24	1304.42	2303.47	23633.2	4290.26	30881.4	29032.3	30405.2
57	3012.23	4.18434e+06	8.00832e+06	5387.33	5.01153e+06	4.97265e+06	3.49192e+06	6.57259e+06	6.47007e+06	9.12007e+06	8.73311e+06	8.95703e+06	7.71957e+06	9.04736e+06	9.46249e+06	1.33099e+07	1.05038e+07	1.16758e+07	1.04153e+07	1.02666e+07
58	2.92559e+06	5.21528e+06	3.37885e+06	3.16056e+06	3.70434e+06	4.49457e+06	4.69089e+06	5.32534e+06	6.26744e+06	6.77639e+06	7.76594e+06	6.86073e+06	7.03766e+06	8.24731e+06	8.68162e+06	7.79587e+06	7.51773e+06	9.46118e+06	1.04275e+07	1.0918e+07
59	1843.53	3.3784e+07	3.72029e+07	4.00881e+07	4.12177e+07	4.41369e+07	3.42343e+07	3.10144e+07	4.30939e+07	3.79542e+07	4.40695e+07	23879.2	2.59092e+07	35015.8	7.27327e+07	1.08947e+06	7.75119e+07	8.2891e+07	8.22403e+07	8.74322e+07
60	2.70055e+06	99573.2	1.15402e+06	3.59993e+06	3.98594e+06	4.23664e+06	4.43868e+06	4.40162e+06	4.40176e+06	4.97299e+06	4.69336e+06	4.46183e+06	4.12206e+06	4.32819e+06	4.77186e+06	4.62804e+06	4.21094e+06	4.71046e+06	5.3007e+06	5.81514e+06
62	7675.72	1048.06	33.93	0	0	0	0	0	0	0	0	0	0	0	0	0	0	0	0	0
63	5628.61	2.00087e+06	1.37778e+06	1.68727e+06	1.64911e+06	1.8875e+06	1.87791e+06	1.69828e+06	1.14758e+06	1.26724e+06	1.21589e+06	1.25331e+06	1.32081e+06	1.49538e+06	1.86393e+06	1.73809e+06	1.67809e+06	1.69293e+06	1.35346e+06	1.23335e+06
64	29617.1	36626	49967.7	256.36	82.94	135.72	135.72	557.96	565.5	365.69	475.02	471.25	142340	516.49	448.63	475.02	539.11	77097.1	78045.8	85376.6
66	192617	210140	124889	658362	1.0173e+06	647918	543654	619373	746431	509889	586076	907088	657410	756771	733460	943644	999432	817948	716400	969568
67	3.29228e+06	4.16089e+06	4.69518e+06	4.21097e+06	4.37237e+06	4.92603e+06	4.25114e+06	4.64652e+06	4.9191e+06	4.84979e+06	4.49155e+06	5.1721e+06	5.45748e+06	5.42057e+06	5.13411e+06	5.66487e+06	6.40192e+06	6.95408e+06	6.99731e+06	7.40182e+06
68	5.80235e+07	6.28667e+07	6.48958e+07	6.47733e+07	6.68051e+07	6.73229e+07	6.88485e+07	6.1857e+07	6.42418e+07	6.40717e+07	6.96209e+07	7.2398e+07	7.02872e+07	7.06604e+07	7.01738e+07	6.94131e+07	7.45544e+07	7.67025e+07	7.93757e+07	7.91138e+07
69	806.78	1021.67	1470.3	0	0	0	0	0	0	0	0	0	0	0	0	0	0	0	0	0
70	361.92	456.17	448.63	309.14	210304	213537	210922	227787	239252	210885	229268	235021	212153	223895	218486	218866	219141	223159	224621	143364
72	52825.2	53669.7	73613	61869.5	61843.1	92945.6	116014	119083	114231	153635	218083	88202.9	75810.9	97627.9	185390	252239	404815	2.83867e+06	4.16708e+06	3.11886e+06
73	1112.15	10917.9	320.45	1.06599e+06	540074	668967	959652	2.13697e+06	2.03746e+06	3.62452e+06	3.77747e+06	2.64825e+06	3.48096e+06	3.58075e+06	3.2379e+06	4.24486e+06	3.52538e+06	3.3732e+06	3.21341e+06	3.03996e+06
74	502225	569773	684059	549092	754954	332503	293712	682319	776700	695209	122024	202849	152263	155124	235693	209850	316103	1.00838e+06	1.16135e+06	1.08197e+06
75	85677	78242.6	399967	652526	371499	566031	578409	110687	373939	307609	707322	770934	850647	966781	592057	703077	600234	986365	954423	1.01727e+06
79	8.22028e+07	8.6299e+07	9.07033e+07	9.249e+07	9.39604e+07	9.56163e+07	1.01021e+08	9.78268e+07	1.00104e+08	1.06875e+08	1.17955e+08	1.26421e+08	1.32477e+08	1.29987e+08	1.39663e+08	1.51229e+08	1.50662e+08	1.57864e+08	1.62645e+08	1.62708e+08
80	12041.4	14141.3	8776.56	9752.99	11061.2	15589	1.43073e+06	4.10745e+06	4.50163e+06	4.31848e+06	4.32305e+06	4.32156e+06	4.22761e+06	4.5877e+06	3.93275e+06	3.90982e+06	3.96589e+06	4.54747e+06	4.85182e+06	4.99113e+06
81	433275	1.34179e+06	1.33516e+06	1.9979e+06	2.89347e+06	3.62836e+06	4.99158e+06	1.71445e+06	4.41452e+06	996045	4.08508e+06	4.02766e+06	3.84346e+06	3.56032e+06	5.31447e+06	4.22153e+06	5.39002e+06	5.54075e+06	5.98745e+06	6.84337e+06
83	1259.18	1707.81	82.94	361.92	214.89	4863.3	1485.38	5376.02	69066	441.09	7483.45	7411.82	60477.4	1376.05	71210.4	63026.9	29816.9	62633.2	73283.1	107658
84	9.86832e+06	1.00493e+07	1.02189e+07	1.10176e+07	1.26358e+07	1.40975e+07	1.40112e+07	1.43379e+07	1.41383e+07	1.60016e+07	1.64811e+07	1.4769e+07	1.34957e+07	1.38997e+07	1.34561e+07	1.17919e+07	1.23564e+07	1.24419e+07	1.31771e+07	1.48309e+07
86	10914.1	11083.8	1436.37	7747.35	12109.2	80173.7	7792.59	74909.7	78196.3	55498.3	6092.32	6752.07	70055.3	3958.5	4437.29	6933.03	5519.28	121569	127619	136224
87	3004.69	2669.16	2925.52	0	0	0	0	0	0	0	0	0	0	0	0	0	0	0	0	0
89	2.72102e+06	2.15948e+06	3.52856e+06	3.33998e+06	4.69652e+06	5.69193e+06	5.3582e+06	5.43323e+06	6.35516e+06	6.35556e+06	6.60772e+06	6.18806e+06	6.16736e+06	6.75083e+06	7.05097e+06	7.09889e+06	7.13424e+06	8.02541e+06	9.02273e+06	8.86632e+06
90	1.29388e+06	1.05595e+06	1.45077e+06	1.29493e+06	1.64536e+06	2.0748e+06	2.05433e+06	402998	446534	736967	1.24562e+06	1.24993e+06	467408	488765	557296	1.41002e+06	1.39556e+06	3.81596e+06	3.18798e+06	4.97426e+06
91	149694	248808	256794	271411	327635	296210	283892	236363	357067	340168	331969	425779	678.6	454717	437000	545707	456451	523984	552993	509601
95	2.17211e+06	1.10715e+06	2.56578e+06	1.06332e+06	3.70123e+06	2.93321e+06	3.37843e+06	4.11557e+06	4.38494e+06	4.12124e+06	3.48696e+06	3.14641e+06	4.04026e+06	331696	449606	4.23111e+06	321596	4.47615e+06	5.13414e+06	5.39158e+06
97	5.5309e+06	7.52938e+06	6.73332e+06	7.91987e+06	8.72718e+06	8.70691e+06	8.26957e+06	7.39112e+06	6.78283e+06	7.49136e+06	9.1995e+06	8.70903e+06	7.91749e+06	9.12061e+06	9.19905e+06	9.5185e+06	9.78674e+06	1.04438e+07	9.81218e+06	1.00105e+07
98	2.18621e+06	1.73358e+06	1.58143e+06	1.71224e+06	2.82399e+06	2.79421e+06	2.99977e+06	3.41884e+06	3.30253e+06	3.4869e+06	3.57775e+06	3.83906e+06	3.05866e+06	3.29307e+06	3.49482e+06	3.38381e+06	3.44745e+06	4.30223e+06	4.56906e+06	4.57508e+06
99	245728	249550	250275	275419	298145	293108	335085	328135	341958	362501	416728	387279	377549	390451	392564	400514	401975	409693	444682	455704
100	9.23779e+06	9.51548e+06	7.87297e+06	2.95968e+06	7.28475e+06	7.64188e+06	8.69972e+06	7.41552e+06	9.2145e+06	3.26474e+07	1.95612e+07	1.14151e+07	1.88008e+07	1.19184e+07	1.56107e+07	1.81571e+07	1.92189e+07	2.20142e+07	2.75533e+07	3.84554e+07
101	3.29265e+07	3.21862e+07	5.36474e+07	4.56956e+07	3.96618e+07	5.10837e+07	4.75172e+07	4.67094e+07	4.52854e+07	5.19724e+07	6.20719e+07	5.18831e+07	5.46117e+07	6.59481e+07	8.69411e+07	8.32579e+07	8.08984e+07	8.98293e+07	9.12279e+07	1.00286e+08
102	3.06313e+07	2.04668e+07	3.29745e+07	4.01146e+07	4.06565e+07	3.13458e+07	2.66553e+07	2.6397e+07	2.35111e+07	2.89535e+07	3.14866e+07	4.69285e+07	3.0306e+06	4.31229e+07	3.88437e+07	3.86928e+06	8.2179e+06	7.46342e+07	5.61419e+07	5.51419e+07
104	1.03056e+07	1.24684e+07	1.28904e+07	1.33724e+07	1.3486e+07	1.30597e+07	1.30854e+07	1.17761e+07	1.21796e+07	1.3237e+07	1.40403e+07	1.37261e+07	1.63568e+07	1.6391e+07	1.3682e+07	1.79265e+07	1.88313e+07	1.72231e+07	1.67078e+07	1.69334e+07
105	207324	156398	1.45246e+07	1.492e+07	1.46085e+07	1.59012e+07	1.52244e+07	1.88739e+07	1.63247e+07	1.73367e+07	1.60609e+07	1.51983e+07	1.70076e+07	1.83811e+07	1.82122e+07	1.97838e+07	1.91003e+07	2.13504e+07	2.07578e+07	2.19353e+07
106	6.85784e+07	7.22816e+07	6.86124e+07	7.24726e+07	7.93827e+07	8.50295e+07	8.48284e+07	8.65132e+07	8.12123e+07	8.38022e+07	8.31087e+07	7.95243e+07	8.30943e+07	8.77427e+07	8.75843e+07	8.04045e+07	8.30772e+07	9.58581e+07	9.09368e+07	9.5276e+07
107	1.66231e+06	4.1571e+06	3.44876e+06	3.48441e+06	4.64129e+06	5.16055e+06	5.2146e+06	4.97805e+06	5.59892e+06	6.15558e+06	5.64482e+06	5.36769e+06	7.87744e+06	6.70822e+06	7.01227e+06	9.34887e+06	6.60076e+06	7.56567e+06	8.79003e+06	9.80915e+06
108	23328.8	419889	455959	744649	781198	835813	1.28702e+06	1.06757e+06	1.58906e+06	1.87412e+06	2.55974e+06	2.43517e+06	2.81696e+06	8.55279e+06	2.62031e+06	3.31875e+06	3.03627e+06	3.16979e+06	3.11352e+06	2.91845e+06
109	274173	237073	253593	280692	2.09287e+06	245438	241589	2.71637e+06	2.20854e+06	288036	2.40975e+06	2.02239e+06	1.88887e+06	2.11574e+06	276933	2.10009e+06	2.34277e+06	2.4799e+06	2.27985e+06	3.12927e+06
110	1.46551e+08	1.41616e+08	1.43994e+08	1.41762e+08	1.394e+08	1.41309e+08	1.41831e+08	1.38288e+08	1.42055e+08	1.39115e+08	1.38351e+08	1.35063e+08	1.32959e+08	1.38714e+08	1.35378e+08	1.33242e+08	1.3262e+08	1.29185e+08	1.30536e+08	1.32638e+08
112	6.35634e+06	7.81536e+06	7.62517e+06	7.33213e+06	7.21369e+06	6.08367e+06	7.31162e+06	9.40574e+06	8.86533e+06	8.49623e+06	9.952e+06	1.00978e+07	8.69274e+06	7.66615e+06	7.88128e+06	1.21716e+07	1.06332e+07	1.38455e+07	1.23112e+07	1.80327e+07
113	10197.9	515354	710505	834267	324776	649708	420106	416566	751517	1.16149e+06	1.74588e+06	1.71698e+06	64086.2	1.72524e+06	1.69845e+06	2.31909e+06	82642.2	2.04436e+06	1.64958e+06	982400
114	4.33815e+06	2.99833e+06	2.70102e+06	3.95797e+06	3.93898e+06	2.92094e+06	3.22859e+06	3.54358e+06	4.00365e+06	4.38043e+06	5.20015e+06	4.86241e+06	9.21206e+06	6.79962e+06	1.34978e+06	1.79683e+06	7.31678e+06	1.17158e+07	1.16217e+07	1.28457e+07
115	62589.5	86638.4	92953.1	465592	390593	506141	469576	391665	123057	124112	154314	84078.5	56723.4	240989	431853	1.20348e+06	723070	923747	1.57355e+06	1.22074e+06
117	241917	6.56877e+07	6.17686e+07	6.87954e+07	6.96824e+07	7.28642e+07	7.11647e+07	6.94245e+07	7.18912e+07	7.25193e+07	7.49551e+07	7.87948e+07	7.30706e+07	8.08106e+07	7.93949e+07	8.71402e+07	8.80512e+07	8.63018e+07	8.7856e+07	8.46568e+07
118	3.64825e+06	3.66641e+06	4.03238e+06	4.37818e+06	3.899e+06	399677	376506	568278	607886	711011	823311	689254	0	716602	1.11289e+06	793581	6.68259e+06	8.14613e+06	7.24012e+06	7.58531e+06
119	563995	6725.68	20275.1	753334	770207	874685	886709	1.09293e+06	1.62759e+06	1.60797e+06	1.93695e+06	3.56097e+06	4.72073e+06	3.94018e+06	3.3657e+06	4.4174e+06	4.95507e+06	4.49471e+06	4.33511e+06	5.64286e+06
121	4.34117e+06	4.20329e+06	4.69574e+06	4.6084e+06	4.71085e+06	5.17064e+06	5.28439e+06	5.17663e+06	4.79201e+06	4.14521e+06	4.78768e+06	4.61583e+06	5.72745e+06	5.82452e+06	5.72841e+06	6.09527e+06	6.12751e+06	7.54326e+06	7.69521e+06	8.26722e+06
124	427646	411756	377931	660873	427152	482884	3.36942e+06	6.82542e+06	667610	469980	655396	392449	135204	268873	711188	563068	650087	1.37495e+07	1.34648e+07	1.46909e+07
126	1.3993e+06	9134.71	922336	489754	1.8017e+06	2.09925e+06	2.47445e+06	2.13668e+06	2.25642e+06	2.98643e+06	3.1872e+06	4.01462e+06	3.28223e+06	3.81e+06	4.10342e+06	4.45685e+06	4.39733e+06	5.34789e+06	4.82001e+06	4.62042e+06
129	125775	617120	697249	1.34678e+06	1.03157e+06	414392	1.49171e+06	1.07496e+06	1.84969e+06	975711	1.31822e+06	1.29439e+06	861029	948477	1.38918e+06	1.36731e+06	2.52741e+06	2.42697e+06	1.8828e+06	1.85663e+06
130	184344	805658	139.49	55104.6	201473	961827	365481	765.31	5051.8	14024.4	356304	966347	659568	806689	608405	995.28	962762	768895	1.08575e+06	1.357e+06
131	1.83713e+06	2.19245e+07	2.43905e+07	2.48097e+07	2.51684e+07	2.87781e+07	2.67634e+07	4.22754e+07	3.52786e+07	3.60473e+07	3.61082e+07	3.17781e+07	3.40178e+07	3.65557e+07	3.707e+07	3.78344e+07	3.89411e+07	4.16896e+07	4.2566e+07	4.1404e+07
132	13187.5	3566.42	9074.39	45903.5	173675	179854	172363	201415	198187	221451	235938	276950	99863.5	262331	288883	280763	320736	345465	376603	481497
133	496306	918920	717427	514209	990521	1.32529e+06	1.27785e+06	796008	1.9024e+06	1.71446e+06	1.16917e+06	1.28589e+06	412694	204654	338836	3.20997e+06	409267	2.24492e+06	2.89297e+06	3.25019e+06
134	12720	788528	869025	874090	802640	865122	807308	692055	776541	696427	929675	747896	685766	562723	661429	771984	695117	587023	777898	609481
135	203.58	365.69	222.43	0	0	0	0	0	0	0	0	0	0	0	0	0	0	0	0	0
136	495732	15913.2	34408.8	56444.4	79520.6	19159.1	20927.3	71196.4	1.39619e+06	168180	1.54762e+06	1.77187e+06	503250	2.00006e+06	2.10092e+06	3.35491e+06	2.78178e+06	3.28218e+06	2.58975e+06	2.4092e+06
137	1.25766e+06	1.32259e+06	1.53785e+06	1.50329e+06	1.43358e+06	1.55928e+06	1.48791e+06	1.51064e+06	1.59927e+06	1.48507e+06	1.54197e+06	1.48455e+06	1.7037e+06	1.70463e+06	1.56432e+06	1.55718e+06	1.69896e+06	1.71336e+06	1.83771e+06	1.67391e+06
138	5.27467e+07	6.72304e+07	7.95394e+07	8.21251e+07	9.0116e+07	8.76829e+07	8.56955e+07	8.36936e+07	8.86903e+07	9.44313e+07	8.92953e+07	8.93513e+07	8.59317e+07	9.07615e+07	9.69156e+07	9.85993e+07	8.96079e+07	9.64022e+07	1.05042e+08	1.16321e+08
141	251867	433269	219509	658943	660544	14	557917	797712	737462	803311	853855	4237.48	18985.7	74747.8	53458.6	124877	90457.4	627055	857174	1.11487e+06
143	1.16969e+07	1.68787e+07	1.90839e+07	2.22786e+07	2.12604e+07	2.11714e+07	1.50022e+07	1.76786e+07	2.19173e+07	1.75584e+07	2.82979e+07	2.66565e+07	2.23338e+07	2.68334e+07	10552.2	3.11814e+07	2.38509e+07	3.53996e+07	2.75541e+07	4.26124e+07
146	275877	0	107907	198819	429415	501884	889878	505206	418638	389798	765955	702988	605664	642525	513124	564465	517481	612034	635180	664668
147	763406	984272	840962	584518	590869	477450	429107	655.98	1191.32	3491.02	1662.57	3144.18	4535.31	9115.86	26367.4	991467	1.4269e+06	1.22347e+06	1.51721e+06	1.42391e+06
149	12919.8	1142.31	1.93132e+06	82008.8	31890.4	91618.5	1.56042e+06	81175.6	756352	612945	862384	127803	2.3513e+06	2.48834e+06	3.71153e+06	5.56501e+06	4.9575e+06	7.18754e+06	7.02484e+06	8.77044e+06
150	8.21804e+07	8.63564e+07	1.21528e+08	1.06343e+08	1.2571e+08	1.29877e+08	1.36903e+08	1.40986e+08	1.47859e+08	1.45233e+08	1.55012e+08	1.63622e+08	1.58471e+08	1.66508e+08	1.62587e+08	1.59639e+08	1.59617e+08	1.58868e+08	1.57048e+08	1.57534e+08
153	27392.8	7426.9	8041.41	20391.9	213531	240995	238123	237505	241582	258801	254238	21621	237410	275836	289548	292197	290579	288723	244143	230516
154	1455.22	275.21	810210	1.06454e+06	722509	1.22662e+06	918825	1.14443e+06	995067	786827	3717.22	1.06269e+06	956433	972409	1.0472e+06	1.24468e+06	1.04055e+06	1.13994e+06	1.42987e+06	1.24357e+06
155	0	0	0	0	260.13	30.16	3947.19	9221.42	7796.36	81080.1	77356.5	79741.7	83761.6	92134.7	88628.6	9236.5	7159.23	32751.5	46558.5	115281
156	1.28762e+06	1.31773e+06	2.07609e+06	1.77853e+06	2.49648e+06	2.83531e+06	2.60464e+06	3.48949e+06	4.64933e+06	3.24305e+06	6.85053e+06	1.32824e+07	8.68222e+06	1.54389e+07	1.14832e+07	1.61378e+07	1.80346e+07	2.44402e+07	2.43828e+07	1.78799e+07
157	900455	604030	966190	1.28762e+06	1.01123e+06	1.24827e+06	1.43805e+06	749188	749397	1.70454e+06	2.44149e+06	2.43894e+06	2.07186e+06	2.31234e+06	2.38287e+06	2.34682e+06	2.51983e+06	2.36537e+06	2.95042e+06	3.02944e+06
158	709767	924712	645785	816809	1.25223e+06	1.43363e+06	1.20935e+06	1.4347e+06	1.90341e+06	1.39246e+06	1.30681e+06	1.44415e+06	124730	1.63753e+06	1.24478e+06	2.5353e+06	2.55106e+06	2.73441e+06	3.10078e+06	2.68652e+06
159	2.70681e+06	2.72438e+06	0	8.55292e+06	0	1.19614e+07	2.87228e+06	5.17617e+06	4.42681e+06	3.67454e+06	3.58766e+07	6.20342e+06	5.12627e+06	8612.47	8.58178e+06	1.00055e+07	1.37867e+06	2.69562e+07	1.8559e+07	1.64401e+07
162	4.26913e+06	4.36378e+06	4.99771e+06	4.50085e+06	5.06193e+06	5.63496e+06	5.9446e+06	5.55968e+06	5.16297e+06	5.89911e+06	7.22894e+06	8.02756e+06	7.07953e+06	8.13785e+06	8.60829e+06	9.03526e+06	9.38214e+06	9.30319e+06	8.91496e+06	8.7131e+06
165	9.56381e+06	1.10104e+07	1.37225e+07	9.04265e+06	5.7292e+06	7.31221e+06	5.66178e+06	6.00948e+06	1.21416e+07	1.34961e+07	1.28957e+07	1.47084e+07	1.83941e+07	1.19511e+07	1.26576e+07	1.30826e+07	1.29946e+07	1.95444e+07	1.70329e+07	1.66051e+07
166	1.34758e+06	2.18299e+06	1.78916e+06	1.96333e+06	1.86757e+06	2.22196e+06	2.25488e+06	2.17198e+06	2.70479e+06	2.38901e+06	3.07581e+06	3.15248e+06	2.54786e+06	304586	3.30366e+06	3.31907e+06	3.24699e+06	3.51227e+06	4.32646e+06	4.39417e+06
167	5.8713e+06	5.75133e+06	5.31078e+06	5.4276e+06	5.79703e+06	6.50089e+06	6.89335e+06	7.41643e+06	7.90788e+06	9.24875e+06	8.82281e+06	8.87823e+06	7.96474e+06	8.69476e+06	8.77886e+06	9.61839e+06	9.35907e+06	9.44641e+06	1.04577e+07	1.05154e+07
168	1828.45	20761.4	4942.47	1.23463e+06	1.10386e+06	7671.95	542891	485101	514171	336491	549259	642367	486424	582280	229167	325196	168425	1.48719e+06	2.35325e+06	2.50581e+06
169	2.63774e+07	3.72686e+06	0	677047	429185	216359	0	268555	371037	232367	379274	484528	505035	451686	586487	461350	739728	607427	459525	422386
170	8.66843e+06	1.20387e+07	1.15363e+07	1.09453e+07	1.11452e+07	1.19463e+07	1.1775e+07	1.26563e+07	1.43426e+07	1.52603e+07	1.59727e+07	1.58672e+07	1.66628e+07	1.94691e+07	2.0063e+07	2.09499e+07	2.114e+07	2.38259e+07	2.47195e+07	2.64182e+07
171	2.2173e+07	2.45728e+07	2.13092e+07	2.44048e+07	2.71544e+07	3.17699e+07	0	2.69499e+07	3.12124e+07	3.30896e+07	3.05762e+07	3.14486e+07	3.45262e+07	3.16463e+07	3.23657e+07	3.11234e+07	2.66614e+07	3.63196e+07	3.48082e+07	4.52088e+07
173	204195	232560	204413	1.73287e+07	1.86718e+07	1.73738e+07	1.82857e+07	1.9753e+07	2.16515e+07	2.47513e+07	2.92723e+07	3.07046e+07	3.16086e+07	3.42618e+07	3.86507e+07	4.5133e+07	3.86417e+07	4.221e+07	4.1506e+07	4.2269e+07
174	1.84077e+07	2.08599e+07	2.19356e+07	2.00591e+07	2.26864e+07	2.28869e+07	2.18102e+07	2.09374e+07	2.18234e+07	2.03713e+07	2.29351e+07	2.44486e+07	2.34109e+07	2.49821e+07	2.35774e+07	2.44816e+07	2.35477e+07	2.49375e+07	2.51976e+07	2.60261e+07
179	149616	96244.3	178694	1.11643e+06	1.17727e+06	1.02316e+06	1.0617e+06	1.1931e+06	1.90061e+06	2.14701e+06	2.30001e+06	3.30256e+06	0	3.72344e+06	435005	611023	2.72909e+06	3.82064e+06	4.13449e+06	4.51613e+06
181	1.06481e+06	1.37372e+06	614827	651843	328823	1.73601e+06	67452.8	1.80679e+06	992543	2.3128e+06	10605	1.54112e+06	3.04264e+06	3.26242e+06	3.98524e+06	3.27371e+06	3.14521e+06	3.26713e+06	4.19679e+06	4.81675e+06
182	159207	82208.6	67603.6	0	0	0	0	0	0	0	0	0	0	0	0	0	0	0	0	0
183	39622.7	3.09573e+06	2.08239e+06	3.38148e+06	5.36809e+06	4.20047e+06	1.05003e+07	7.5895e+06	4.08513e+06	3.97699e+06	8.78475e+06	1.02427e+07	1.23529e+07	1.29199e+07	1.27115e+07	1.26715e+07	1.26948e+07	1.3121e+07	1.71131e+07	2.09427e+07
184	116479	209614	139409	11656.8	212799	138164	126352	11351.5	133898	244456	297219	173430	508264	804992	780535	1.02514e+06	572978	1.09845e+06	1.3676e+06	1.81828e+06
185	916385	1.82808e+07	2.40158e+07	2.58302e+07	1.96531e+07	1.95906e+07	2.14773e+07	2.63471e+07	2.43735e+07	2.81602e+07	2.61309e+07	2.72902e+07	2.349e+07	2.61541e+07	2.61929e+07	2.77501e+07	3.31336e+07	3.35397e+07	3.16984e+07	3.20356e+07
186	1.83832e+06	11381.6	37383.3	582452	1.97306e+06	1.77196e+06	29059.2	2.06606e+06	35818.8	0	0	0	0	0	0	0	0	0	0	0
188	885.95	18099.8	2386.41	26625.7	34613.5	28884.4	34076	29414.7	26509.9	28876.7	26507.2	4060.29	2774.72	444785	2808.65	3932.11	3445.78	20823.5	28091.5	38799
189	96905.9	89250	87228.8	105946	98333.3	96647.2	101130	97330.5	108702	120733	102991	92842	8565.44	10005.6	4173.39	2835.04	2262	112324	107952	113177
191	57300.2	62778	44191.9	41688.7	28399.4	137656	142508	146265	123511	104320	174471	188308	151188	147600	25368.3	26341	19196.8	190866	196098	190568
193	4851.99	1851.07	3268.59	4192.24	18103.5	9609.73	27931.3	9673.82	384.54	1470.3	3181.88	3347.76	40718.4	33.93	11611.6	56600.4	64082.9	74214.8	78529.4	77706.5
194	2.80042e+06	2.62255e+07	3.15681e+06	3.48672e+07	2.50816e+07	2.80646e+07	2.8622e+07	2.57431e+07	4.05525e+07	4.66344e+07	4.55475e+07	0	4.60315e+07	5.67481e+07	5.83812e+07	6.51007e+07	7.53829e+07	7.20812e+07	6.56487e+07	7.71087e+07
195	3.10084e+06	4.34688e+06	4.4438e+06	4.0197e+06	5.08646e+06	5.95577e+06	6.74607e+06	6.17504e+06	6.70285e+06	5.8379e+06	7.8272e+06	7.91901e+06	6.64274e+06	6.22604e+06	6.54789e+06	8.60434e+06	8.81749e+06	8.85026e+06	9.70416e+06	8.83139e+06
196	16836.8	75392.5	15475.9	157882	97979.3	89637.8	92632.3	19038.5	98895.9	123531	124250	27076.1	21609.6	23389.1	20603	24056.4	26620	73228.6	97321	95652.2
197	1085.76	11475.9	20768.9	72734.6	119113	1.5502e+06	41111.8	68086.2	304216	340484	347982	567852	221680	403194	662442	897188	978089	1.77965e+06	1.59055e+06	1.35525e+06
198	2.52274e+06	2.74608e+06	59735.7	2.73213e+06	2.72706e+06	2.55083e+06	2.71762e+06	3.09155e+06	4.62255e+06	8.2832e+06	9.04848e+06	9.09224e+06	1.00035e+07	1.12998e+07	1.04588e+07	1.30968e+07	1.00389e+07	8.78378e+06	1.09243e+07	1.01853e+07
199	1.427e+06	3.24491e+06	1.18868e+07	2.71721e+06	3.31056e+06	2.76204e+06	2.7451e+06	2.52771e+06	2.73591e+06	3.2973e+06	3.47461e+06	4.00679e+06	3.07243e+06	4.16555e+06	5.15994e+06	4.86413e+06	3.85135e+06	4.42898e+06	4.78924e+06	4.90478e+06
200	6.04257e+06	5.44968e+06	6.86868e+06	6.09874e+06	6.64923e+06	7.05238e+06	6.23799e+06	6.13212e+06	6.51318e+06	6.90825e+06	7.2898e+06	7.11701e+06	7.14661e+06	7.81012e+06	7.96832e+06	7.92534e+06	8.34406e+06	8.87576e+06	8.53322e+06	7.94313e+06
202	1.2014e+07	1.08499e+07	1.05847e+07	1.32141e+07	1.15204e+07	1.69461e+07	1.46634e+07	1.78666e+07	1.6755e+07	2.01599e+07	2.47465e+07	1.96034e+07	1.94644e+07	2.03537e+07	2.363e+07	2.6065e+07	2.38514e+07	2.26835e+07	1.86805e+07	3.12026e+07
203	6.27509e+07	7.07187e+07	7.72031e+07	6.89006e+07	7.38467e+07	9.17758e+07	8.05032e+07	8.4373e+07	1.0803e+08	9.72152e+07	9.70634e+07	9.46895e+07	1.0065e+08	8.6255e+07	8.89689e+07	9.90947e+07	8.65194e+07	9.78386e+07	1.04226e+08	1.08532e+08
206	1.51558e+06	1.84627e+06	2.04366e+06	4.24446e+06	3.72594e+06	4.41097e+06	0	0	0	0	215037	3.09185e+06	0	69831.7	116440	0	0	0	0	0
207	1922.7	350.61	3547.57	4380.74	6216.73	844.48	6974.5	1372.28	1677.65	1983.02	950.04	2412.8	1835.99	321627	313986	3984.89	2868.97	231788	240603	222372
209	418295	325740	67.86	870070	555712	731080	830142	785801	832239	611090	706495	708.76	1311.96	501.41	177.19	331.76	119660	783576	853731	945383
210	6.94565e+06	7.43855e+06	8.31478e+06	7.68616e+06	8.46557e+06	7.391e+06	7.20682e+06	7.02174e+06	7.00421e+06	7.02396e+06	7.07176e+06	8.44481e+06	8.27743e+06	8.19298e+06	8.60983e+06	8.7081e+06	8.9173e+06	8.79526e+06	8.52343e+06	8.35367e+06
211	4.43701e+06	4.7064e+06	4.77819e+06	5.51933e+06	5.62292e+06	6.09301e+06	6.42648e+06	6.16686e+06	5.51974e+06	6.56163e+06	7.4992e+06	7.85184e+06	7.56407e+06	8.23275e+06	8.92001e+06	8.08233e+06	8.93759e+06	9.18395e+06	9.35856e+06	9.64684e+06
212	476483	3.58914e+06	5.95928e+06	896208	4.29105e+06	6.89629e+06	754599	1.15511e+07	916114	1.05089e+07	1.02976e+07	1.45482e+07	2.37408e+07	1.80969e+07	495201	882387	468260	3.46652e+06	3.50719e+06	2.39112e+06
215	1.35845e+06	2.46134e+06	937281	2.23472e+06	2.24095e+06	1.99759e+06	2.95419e+06	3.40674e+06	2.11561e+06	3.30813e+06	3.21847e+06	2.06132e+06	3.47413e+06	4.18233e+06	4.26256e+06	4.99128e+06	3.7947e+06	3.8153e+06	3.48659e+06	3.09909e+06
216	2.32744e+07	1.69992e+07	2.12777e+07	2.47242e+07	2.7052e+07	2.91185e+07	3.05351e+07	2.55326e+07	3.24942e+07	3.43123e+07	3.38217e+07	3.57372e+07	3.55385e+07	4.31978e+07	4.26767e+07	5.05563e+07	4.55812e+07	4.7424e+07	6.09194e+07	6.23364e+07
217	461799	456394	558104	438103	786928	994787	706535	704081	896314	1.44063e+06	716012	625800	690586	615636	850284	956211	1.17723e+06	1.03271e+06	1.26262e+06	1.40689e+06
219	82.94	11389.2	5021.64	26371.7	26463.9	24790.2	28835.9	31807.7	30889.8	32340.2	32690.7	369.46	56.55	36861.3	343.07	39586.8	42730.3	45549.1	46609.6	45698.3
220	1.65038e+06	1.35051e+06	1.13884e+06	1.65182e+06	1.0714e+06	1.16784e+06	1.35473e+06	1.50438e+06	1.42564e+06	1.12665e+06	1.20882e+06	128979	1.06967e+06	1.07977e+06	110412	119747	102544	1.6613e+06	1.45755e+06	1.35572e+06
221	2.4845e+06	275199	357151	298995	3.11625e+06	3.24862e+06	2.96745e+06	3.95754e+06	3.02092e+06	3.53618e+06	3.96993e+06	6.19266e+06	4.83706e+06	5.26461e+06	5.62341e+06	6.31746e+06	7.22196e+06	8.54523e+06	8.88267e+06	8.73369e+06
222	8.16416e+06	8.39822e+06	8.45718e+06	1.05782e+07	1.22985e+07	1.54132e+07	9.87695e+06	9.55558e+06	1.09143e+07	93379.1	1.27131e+07	1.24524e+07	9.78842e+06	1.48125e+07	1.22291e+07	1.33638e+07	1.42958e+07	1.42661e+07	1.65295e+07	1.87451e+07
223	2.1864e+07	2.2141e+07	2.25234e+07	2.6048e+07	1.20322e+07	2.047e+07	3.10713e+07	3.3602e+07	2.82019e+07	2.472e+07	3.65804e+07	4.21191e+07	3.66661e+07	4.53411e+07	5.52515e+07	5.64906e+07	5.81907e+07	7.40521e+07	6.86293e+07	7.16558e+07
225	1.28434e+06	1.49966e+06	2.04549e+06	1.75307e+06	2.2036e+06	1.17686e+07	1.3174e+07	2.70557e+06	1.2168e+07	2.89581e+06	1.99817e+07	2.30821e+07	2.77454e+06	3.54779e+06	3.70153e+06	2.55089e+06	1.9861e+06	3.74188e+07	3.67627e+07	3.49143e+07
226	668184	669760	521301	661022	295708	809355	1.05294e+06	1.50019e+06	1.76309e+06	1.81895e+06	1.77973e+06	1.52728e+06	2.06497e+06	1.96133e+06	2.15834e+06	2.88955e+06	2.48003e+06	3.07986e+06	2.52113e+06	2.91657e+06
227	0	0	0	113.1	1607.14	5237.11	2588.62	5269.17	5513.64	2714.3	218.66	86.71	297.83	361.92	312.91	934.96	867.1	12013.8	11137.8	9342.58
228	0	0	0	0	0	0	0	0	0	0	0	0	0	0	0	0	0	0	0	0
229	4.92448e+07	4.94144e+07	5.18517e+07	4.88771e+07	5.49602e+07	5.14531e+07	5.6063e+07	5.53123e+07	5.65931e+07	5.88022e+07	6.24163e+07	6.43275e+07	6.5282e+07	6.1629e+07	5.56408e+07	6.25182e+07	6.91267e+07	6.38439e+07	6.42994e+07	6.21545e+07
230	225465	171543	33541.7	100587	224311	1.83382e+06	1.38201e+07	4.66905e+06	2.94969e+06	3.4459e+06	3.95551e+06	4.35074e+06	3.49817e+06	2.58502e+06	3.45309e+06	3.42047e+06	3.50733e+06	2.81739e+06	2.26573e+06	2.29599e+06
231	6.33927e+07	6.52536e+07	6.3931e+07	6.69347e+07	6.66067e+07	6.23744e+07	6.2811e+07	7.14925e+07	7.0296e+07	7.85571e+07	8.45903e+07	9.19891e+07	8.01891e+07	7.70379e+07	9.0627e+07	1.03755e+08	1.18879e+08	1.29961e+08	1.23423e+08	1.19455e+08
233	1.26593e+06	130996	1.44259e+06	1.27975e+06	1.26873e+06	1.26937e+06	993807	1.09415e+06	40776.3	39735.8	40044.9	71995.7	1.83657e+06	1.7117e+06	2.13705e+06	2.70717e+06	2.89434e+06	2.61788e+06	3.48786e+06	3.55014e+06
234	814423	969807	947998	2.43639e+06	918098	1.8821e+06	1.9593e+06	1.8908e+06	2.24191e+06	2.92462e+06	2.1772e+06	3.45199e+06	2.84249e+06	2.44843e+06	1.39171e+06	3.08306e+06	3.3967e+06	3.2746e+06	3.07365e+06	2.44251e+06
236	1.08681e+07	1.25217e+07	1.20944e+07	1.37635e+07	1.34497e+07	9.76198e+06	1.23234e+07	1.3063e+07	1.19296e+07	1.49446e+07	1.57181e+07	2.29547e+07	2.10614e+07	2.50392e+07	2.24509e+07	2.58885e+07	2.77178e+07	2.86206e+07	2.20069e+07	1.83247e+07
238	3057.47	806863	1.23854e+06	452777	459753	1.60077e+06	5.83871e+06	2.24876e+06	3.31061e+06	1.78517e+06	1.71179e+06	5.10255e+06	4.66245e+06	4.49672e+06	4.61797e+06	4.24574e+06	6.24219e+06	5.50336e+06	7.13589e+06	1.14364e+07
248	22.62	0	350.61	0	0	0	0	0	0	0	0	0	0	0	0	0	0	0	0	0
249	330331	7.62307e+06	379040	791941	771987	7.07771e+06	8.70444e+06	9.4109e+06	8.29676e+06	6.23302e+06	1.21504e+07	1.17329e+07	1.54739e+07	657759	1.24177e+07	1.77386e+07	1.66207e+07	2.03984e+07	1.58279e+07	1.57672e+07
250	46250.4	14559.7	23845.2	17349.5	24120.5	69322.8	9771.84	35830.1	79343.4	35177.9	2.4117e+06	2.15587e+06	120436	177428	186095	264092	306829	2.50256e+06	2.46008e+06	1.99612e+06
251	342147	19762.3	329081	326458	476316	707489	897795	480798	625373	715545	248540	460899	302566	166226	345046	646235	296936	251285	452693	180226
255	26880.1	0	22620	6.3446e+07	6.4361e+07	6.523e+07	6.42898e+07	6.2147e+07	6.55141e+07	6.93721e+07	7.33509e+07	7.0897e+07	7.25752e+07	7.67203e+07	7.62494e+07	7.81047e+07	7.29101e+07	7.87535e+07	7.91573e+07	8.02751e+07
256	0	0	0	619632	911279	701255	896961	974167	893851	927005	983960	1.0917e+06	1.07852e+06	1.34151e+06	1.34847e+06	1.47362e+06	1.5217e+06	1.58994e+06	1.49797e+06	1.3822e+06
272	0	0	0	0	0	0	0	0	0	1.69738e+06	1.38097e+06	1.60673e+06	1.09161e+06	1.17056e+06	1.30523e+06	1.41048e+06	1.65446e+06	2.07986e+06	2.18266e+06	1.15567e+06
273	0	0	0	0	0	0	0	0	0	569668	602174	638487	764665	668267	707461	661905	659230	804411	816847	775950

## Sheet: Virtual N export
Country Code	Y1997	Y1998	Y1999	Y2000	Y2001	Y2002	Y2003	Y2004	Y2005	Y2006	Y2007	Y2008	Y2009	Y2010	Y2011	Y2012	Y2013	Y2014	Y2015	Y2016
1	58612.3	23380.8	12243.1	17107.7	21497	395728	276278	822102	369498	1.24899e+06	1.49712e+06	2.7594e+06	965014	1.18309e+06	664515	594254	1.0929e+06	1.76596e+06	2.38696e+06	3.25593e+06
2	99898.6	234682	236522	110198	59808	137098	191583	278592	487292	490773	875778	589991	280997	633895	3.62732e+06	1.3685e+06	3.72036e+06	2.3033e+06	5.73586e+06	1.68955e+06
3	63160.4	31245.5	33950.6	38945.7	35171.1	76738.6	164418	133104	127895	281610	290074	980384	169732	374154	310044	380919	228858	193950	413345	629248
4	27416.9	2.65847e+06	30912.6	25973.5	33003.3	40967.8	52771.6	241631	42695.7	204181	100219	334875	106852	174412	167245	306059	573436	630431	790783	413159
7	1521.61	1809.1	8452.55	5061.69	316146	5811	10462.8	3945.98	632.114	19064.4	6516.56	1640.73	549.709	1787.3	7537.94	10496.2	825.746	4367.76	4598.64	4357.36
8	19105.6	2226.16	4309.13	9716.36	15740.8	26297.4	25288.7	56573.3	21267.2	14471.9	11152.2	294776	26867	3733.81	11161.7	256796	26027.1	206580	15613.8	167332
9	3.4317e+08	3.38244e+08	6.2793e+08	3.4557e+08	3.39003e+08	3.45002e+08	4.71452e+08	5.48129e+08	4.42347e+08	5.83044e+08	6.88371e+08	4.82666e+08	3.77364e+08	4.92745e+08	5.30359e+08	5.611e+08	4.2212e+08	3.3062e+08	2.86114e+08	6.57607e+08
10	6.24311e+08	5.45854e+08	5.79557e+08	6.22818e+08	6.03946e+08	5.97993e+08	6.63919e+08	6.87694e+08	5.37406e+08	5.55091e+08	5.28908e+08	4.85765e+08	5.31336e+08	6.29593e+08	6.98632e+08	8.17744e+08	8.89019e+08	1.00013e+09	8.96952e+08	1.02466e+09
11	4.84161e+07	5.91301e+07	7.08118e+07	6.64605e+07	5.58912e+07	5.29247e+07	5.50969e+07	4.61374e+07	6.08993e+07	6.17655e+07	5.75338e+07	6.0175e+07	6.53203e+07	7.50109e+07	7.13044e+07	1.25002e+08	1.14651e+08	1.2142e+08	1.24142e+08	1.17802e+08
12	310307	74621.8	68234.1	69936.1	192046	150899	188935	99960.7	80815.9	64196	74060.8	68675.9	442372	44495.6	27077.4	2890.3	10715.7	8217.61	11728	31234.2
13	349937	95462.7	282333	171204	441777	606453	1.31817e+06	2.43123e+06	312783	142807	324066	1.12951e+06	1.81747e+06	1.67448e+06	1.37562e+06	1.6596e+06	3.36436e+06	5.41231e+06	1.27296e+07	7.525e+06
14	994159	631922	584842	748081	1.06726e+06	1.58973e+06	854017	5.96807e+06	2.97493e+06	2.58905e+06	2.33671e+06	8.94526e+06	1.29183e+06	797909	227500	487569	432670	3.1568e+06	2.09348e+06	1.78171e+06
15	5.37183e+08	5.78307e+08	5.89229e+08
16	735700	2.21405e+06	711495	1.02985e+06	548405	552589	594094	910916	1.28004e+06	2.13401e+06	1.20562e+06	1.88903e+06	1.58363e+06	3.84598e+06	1.76798e+06	2.04558e+06	5.66705e+06	1.14414e+07	6.4648e+06	4.81551e+06
18	108684	28255.3	12542.7	37300.9	6717.64	11558.9	9710.16	9855.1	13335.7	31046.3	586.046	1976.45	516.355	26130	146.439	53292.3	841.397	2619.46	43929.4	1508.94
19	1.01869e+06	1.08009e+06	1.19941e+06	1.03071e+06	1.68212e+06	2.00298e+06	2.10635e+06	2.52832e+06	3.82616e+06	3.33235e+06	4.88564e+06	6.26258e+06	8.15726e+06	7.28134e+06	5.81033e+06	5.73125e+06	1.09169e+07	8.05147e+06	6.60801e+06	6.54428e+06
20	5.34627e+06	5.39215e+06	4.92142e+06	3.89775e+06	9.0093e+06	1.74195e+06	1.44222e+06	2.96144e+06	1.73113e+06	1.26523e+06	3.63544e+06	3.36517e+06	7.55232e+06	1.97748e+07	4.42605e+06	7.8596e+06	9.40923e+07	2.27136e+07	6.72891e+07	2.27749e+07
21	2.39231e+08	2.40458e+08	2.66989e+08	2.78266e+08	4.0767e+08	5.37261e+08	5.26052e+08	6.52992e+08	5.80421e+08	7.61898e+08	1.10418e+09	8.11024e+08	1.06006e+09	1.17841e+09	1.1735e+09	1.23312e+09	1.62323e+09	1.45716e+09	1.3871e+09	1.7444e+09
23	876927	889609	1.00543e+06	917997	696751	1.73359e+06	2.96669e+06	756438	1.19549e+06	1.84786e+06	1.99503e+06	2.28552e+06	2.24104e+06	2.77324e+06	1.77217e+06	2.42943e+06	3.80108e+06	3.97608e+06	6.11693e+06	5.29197e+06
25	7.79652e+06	8.85504e+06	5.9938e+06	2.62233e+06	3.00879e+06	2.12255e+06	1.73527e+07	3.57022e+07	3.89625e+07	5.55137e+07	4.1934e+07	3.70678e+07	6.89107e+06	3.69744e+06	2.23267e+07	8.14024e+06	4.59792e+06	1.56773e+06	3.16614e+06	5.47746e+06
26	19859.2	609.26	7942.68	11728	64640	14305.3	6290.89	25099.5	6457.87	6199.5	13995.1	222.046	64101	17713.2	7976.62	10743.8	19275.3	15711.5	78841.1	14308
27	5.36692e+06	2.31061e+07	3.3906e+07	2.09349e+07	2.15688e+07	8.00933e+07	7.00625e+07	4.76173e+07	7.53968e+07	1.01322e+08	1.20935e+08	1.11257e+08	1.82112e+08	1.34928e+08	2.09054e+08	1.94973e+08	2.18982e+08	2.05907e+08	2.14771e+08	2.52385e+08
28	6.76198e+06	9.31513e+06	7.22416e+06	7.31579e+06	6.00169e+06	4.61091e+06	4.76602e+06	5.48474e+06	4.80678e+06	5.25983e+06	3.59642e+06	4.22232e+06	4.31223e+06	2.47625e+06	5.23875e+06	6.40056e+06	1.01485e+07	1.45003e+07	7.59739e+06	7.79169e+06
29	7869.62	15136.1	9534.23	27455.3	17471.1	9208.03	8656.12	549.627	19653	12523.4	27381.7	42302	54352.6	84662.4	23829.4	39785.1	70526.6	120428	112370	173623
32	927554	794726	847604	841121	1.24633e+06	981871	875480	1.7336e+06	932205	1.08743e+06	790087	764285	1.07771e+06	1.03025e+06	1.58781e+06	1.19015e+06	1.23412e+06	925986	1.51935e+06	1.63401e+06
33	9.8813e+08	1.02789e+09	9.99596e+08	1.11026e+09	1.33066e+09	1.32657e+09	9.6157e+08	1.01843e+09	1.10234e+09	1.05661e+09	1.73985e+09	1.32771e+09	1.38882e+09	1.54977e+09	1.83399e+09	2.00271e+09	1.45358e+09	2.05046e+09	1.98748e+09	1.73397e+09
35	1553.41	131.826	697.668	18.584	634.437	19351	5772.93	0	44169.1	281.676	597.902	4946.38	2257.81	1022.79	5884.53	182.648	11887.8	741.665	50845.5	70.2621
37	3993.64	6435.93	3467.29	2882.26	2725.53	896.962	5027.96	15373.2	25350.8	16503.9	49574.9	21433.2	3134.5	5776.54	8889.75	7937.26	1311.33	2.24991e+06	1769.84	8984.85
38	9.01694e+06	9.27032e+06	9.2363e+06	9.78302e+06	1.07644e+07	1.22421e+07	1.02166e+07	1.15746e+07	1.36253e+07	1.04777e+07	1.04871e+07	1.46274e+07	1.3691e+07	1.12309e+07	1.46905e+07	1.22924e+07	7.85352e+06	1.37741e+07	1.39218e+07	8.95108e+06
39	2.54095e+06	1.96554e+06	1.68271e+06	2.26405e+06	1.19149e+06	1.55388e+06	1.99128e+06	1.59452e+06	1.79736e+06	2.63553e+06	5.07864e+06	1.29658e+06	1.60363e+06	1.25475e+06	1.46768e+06	3.43685e+06	4.42307e+06	5.30086e+06	1.3509e+07	1.12397e+07
40	2.94657e+07	3.40987e+07	3.05191e+07	3.23513e+07	3.38571e+07	3.38559e+07	3.23956e+07	7.13801e+07	5.28667e+07	5.38426e+07	8.48737e+07	1.14711e+08	1.02462e+08	8.62121e+07	7.47909e+07	7.54073e+07	8.51783e+07	1.06627e+08	1.45259e+08	1.19513e+08
41	5.34823e+08	4.46741e+08	5.18067e+08	8.8932e+08	5.95927e+08	9.4107e+08	1.29453e+09	5.576e+08	7.10923e+08	6.02208e+08	8.3405e+08	4.96322e+08	4.88511e+08	4.57104e+08	5.02188e+08	5.2686e+08	5.12022e+08	4.77952e+08	4.25221e+08	4.62331e+08
44	2.58812e+07	2.7617e+07	3.0373e+07	3.23093e+07	3.33574e+07	4.81821e+07	3.84251e+07	4.25819e+07	5.52741e+07	7.42806e+07	7.69974e+07	6.17385e+07	7.39362e+07	4.58131e+07	5.28209e+07	7.55858e+07	7.23417e+07	7.03617e+07	8.33958e+07	6.3241e+07
45	71021.8	42831.7	57033.9	76324.9	67318.4	51197.2	56659.4	82602	112988	113099	65990.9	46045.9	76678.3	71866.2	112192	83055.8	143242	113360	76722.7	113620
46	116531	124942	150328	136913	95187.6	774427	363763	317488	386771	418890	262897	165307	643242	674421	9684.57	11414.4	15435	59738.1	173411	31524.2
47	5563.84	1193.31	2900.36	390.919	1356.67	473.924	19783.8	203.177	333.031	205.697	99.2261	24.8614	23592.7	175.422	684.598	4.64128	0	76.3093	52.1335	0
48	1.88755e+07	1.89425e+07	2.21603e+07	2.1596e+07	1.97227e+07	2.16282e+07	3.13189e+07	3.06993e+07	2.69278e+07	3.31624e+07	3.63366e+07	3.95209e+07	2.17176e+07	3.07428e+07	3.88113e+07	3.65549e+07	4.83062e+07	4.30494e+07	7.08344e+07	5.76977e+07
49	4.12175e+06	8.27814e+06	1.06489e+07	1.10017e+07	1.11705e+07	2.23274e+07	7.68153e+06	6.15846e+06	3.95274e+06	6.15735e+06	1.35325e+07	7.4479e+06	1.38778e+07	9.20014e+06	5.40428e+06	7.6466e+06	1.12973e+07	9.2928e+06	1.50923e+07	1.22712e+07
50	2.99036e+06	2.92221e+06	3.90722e+06	3.1457e+06	4.09986e+06	6.45567e+06	7.74761e+06	1.01491e+07	1.27078e+07	1.37454e+07	1.30958e+07	1.95123e+07	1.40073e+07	1.13983e+07	1.80392e+07	2.74068e+07	3.45893e+07	3.41593e+07	4.1191e+07	3.12345e+07
52	46908	41587.8	77511.6	97281.3	374538	656656	549441	867896	801592	1.77338e+06	2.17673e+06	4.03827e+06	2.69442e+06	780870	1.13823e+06	1.31089e+06	1.87629e+06	1.56184e+06	1.71075e+06	2.35915e+06
53	2.20719e+06	2.48154e+06	2.44442e+06	2.06218e+06	1.59887e+06	2.80651e+06	327405	21070.9	100976	14039.2	118551	90782.5	915087	2.04071e+06	219490	922732	497604	1.31303e+06	74812.6	1.37005e+06
54	2.17033e+08	2.58337e+08	2.46479e+08	2.68069e+08	2.70512e+08	2.85586e+08	2.94527e+08	5.58787e+08	4.82721e+08	5.80903e+08	1.21261e+09	1.76304e+09	1.33009e+09	9.90931e+08	1.07804e+09	1.2914e+09	1.44101e+09	1.66182e+09	2.46244e+09	2.39911e+09
55	602488	313383	329244	302121	303362	66456.8	140604	444891	602995	105797	221651	111094	218346	23768.9	126957	154807	114965	7064.03	25059.8	17357.5
56	5.33445e+06	4.97138e+06	2.40803e+06	2.86989e+06	3.86084e+06	4.23408e+06	3.83117e+06	4.33376e+06	3.75124e+06	9.11456e+06	7.73692e+06	5.54997e+06	7.41873e+06	8.03607e+06	3.99707e+06	4.09453e+06	4.76584e+06	4.49374e+06	5.12761e+06	5.11452e+06
57	1.35966e+06	4.84702e+06	3.36587e+06	1.61997e+06	7.7245e+06	8.29651e+06	2.06157e+07	5.21967e+06	9.82629e+06	1.01769e+07	1.49407e+07	1.82436e+07	3.69841e+07	2.02066e+07	2.70319e+07	1.13322e+08	1.57579e+08	1.5628e+08	3.7566e+08	2.88976e+08
58	1.74887e+07	1.02796e+07	1.46891e+07	2.41282e+07	4.71306e+07	2.10441e+07	1.82854e+07	2.01468e+07	1.9022e+07	2.35674e+07	2.25028e+07	2.57571e+07	2.61254e+07	2.19568e+07	3.28995e+07	4.25535e+07	3.20256e+07	3.10174e+07	2.44764e+07	4.02434e+07
59	1.52907e+07	3.45398e+07	2.86175e+07	3.64388e+07	4.22487e+07	4.56056e+07	6.57714e+07	6.5545e+07	8.68344e+07	7.14716e+07	7.88397e+07	5.10355e+07	7.48034e+07	6.51113e+07	7.30542e+07	4.32461e+07	6.45971e+07	6.02883e+07	7.26099e+07	6.6378e+07
60	9.7537e+06	1.03516e+07	1.13784e+07	1.22595e+07	8.39676e+06	7.92903e+06	9.48237e+06	1.01109e+07	1.46537e+07	1.47768e+07	1.90536e+07	1.91478e+07	2.12092e+07	2.16394e+07	2.76425e+07	1.94596e+07	3.26957e+07	2.07938e+07	2.68668e+07	1.75321e+07
61	565005	887328	511205	836510	1.99081e+06	1.21321e+06	302528	1.20776e+06	377057	373969	417695	445573	300423	278149	1.53848e+06	58115.4	68158.8	112537	356858	202371
63	2.98959e+06	3.49376e+06	2.6399e+06	5.22058e+06	7.96288e+06	9.41236e+06	1.0787e+07	1.71205e+07	1.22642e+07	1.75281e+07	2.61895e+07	4.5234e+07	3.8909e+07	3.39668e+07	3.84904e+07	5.95768e+07	4.34821e+07	4.28619e+07	7.69064e+07	6.7042e+07
64	68264.5	13562.2	17.8086	3710.41	0	99467	0			0	0	3470.32	0	0	0	0	0	3253.65	18.3082	12.3758
66	985003	1.05883e+06	1.77619e+06	1.80835e+06	1.71215e+06	3.9635e+06	2.16064e+06	1.94907e+06	2.45354e+06	5.0659e+06	5.02516e+06	3.58077e+06	5.59194e+06	6.92004e+06	3.58818e+06	6.53116e+06	5.60742e+06	4.26742e+06	6.11854e+06	3.62033e+06
67	2.9145e+07	3.71849e+07	3.63116e+07	3.16841e+07	5.3001e+07	5.74977e+07	5.28727e+07	9.03732e+07	6.16038e+07	5.14693e+07	9.89289e+07	1.13597e+08	8.56801e+07	1.0212e+08	6.34638e+07	6.96273e+07	5.16252e+07	6.17499e+07	9.11402e+07	7.26959e+07
68	1.266e+09	1.34416e+09	1.47952e+09	1.3907e+09	1.35942e+09	1.17874e+09	1.68533e+09	1.29287e+09	1.38889e+09	1.4101e+09	1.72643e+09	1.50049e+09	1.24034e+09	1.43736e+09	1.42495e+09	1.39695e+09	1.60166e+09	1.40096e+09	1.53449e+09	1.7599e+09
69		13939.4	569.23
70	2.80303e+06	997709	1.54883e+06	1.74479e+06	1.84859e+06	4.30179e+06	1.41344e+07	1.70053e+07	1.19338e+07	1.19336e+07	1.05852e+07	1.03734e+07	4.28131e+06	730978	3.65558e+06	3.27959e+06	2.94672e+06	345077	538181	526425
72	0	212261	2336.54	56589.4	26624.5	165609	2.38642e+06	9.97473e+06	5.24312e+06	9.89322e+06	1.96988e+07	1.47739e+07	3.88133e+07	2.60238e+06	2.04129e+06	3.75255e+06	3.81263e+06	4.54056e+06	6.53643e+06	5.10379e+06
73	52108.7	3.01371e+06	5.18535e+06	8.20787e+06	4.45521e+06	3.67655e+06	1.46684e+06	2.06792e+06	3.51919e+06	3.77819e+06	2.38078e+06	1.89519e+06	4.75835e+06	2.16357e+06	8.47491e+06	8.41341e+06	1.36976e+07	1.2618e+07	1.91708e+07	1.09629e+07
74	4004.53	698.606	499.369	7861.06	13785.6	38558.5	21904.6	35262.3	32355.7	32889.8	29453.8	6033.33	16259.1	2657.61	72574.7	13026.3	21811.4	2450.23	25303.4	14587.8
75	26917.8	63028.5	4485.4	24813	49844.2	886730	53390.2	82599.7	51546.6	77533.4	130807	13960.3	79209.7	114129	264835	16215.1	1846.31	44347.5	77896	8608.27
79	7.67753e+08	8.7668e+08	1.02492e+09	1.01841e+09	8.38663e+08	9.45781e+08	1.10429e+09	1.65041e+09	1.36586e+09	9.20579e+08	1.16515e+09	1.03405e+09	1.09968e+09	1.36025e+09	1.44299e+09	1.3808e+09	1.48023e+09	1.39903e+09	1.31593e+09	1.39945e+09
80	529840	1.03443e+06	299466	181563	174924	235724	233825	479531	555152	603315	713183	926559	3.36115e+06	5.97792e+06	8.50962e+06	1.10412e+07	7.39388e+06	2.17648e+07	2.10564e+07	1.14056e+07
81	284360	395070	504909	574842	884142	541588	985344	561393	764171	1.59419e+06	2.19941e+06	1.40087e+06	1.14251e+06	1.1666e+06	633895	2.66369e+06	3.4045e+06	2.71276e+06	2.41126e+06	3.68027e+06
83	683.432		490.447	0	0	195.064		4.00126e+06	1.39425e+07	7.6685e+06	6.94305e+06	3.88006e+06	2.34921e+06	225279	3.7466e+06	2.51859e+06	318037	264732	200904	213099
84	6.40608e+07	3.62124e+07	7.60035e+07	7.26419e+07	1.20888e+08	1.75282e+08	1.05957e+08	8.67665e+08	3.24797e+08	1.53535e+08	1.79351e+08	5.52718e+08	6.49525e+07	5.54976e+07	1.56872e+08	6.81689e+07	8.0567e+07	3.99766e+07	3.18617e+07	4.18346e+07
86	382641	401545	319039	327980	446228	353603	179382	364532	78957.2	50369	59554.3	58268.5	66435.3	91417.1	652350	277808	97560	78755.7	295698	211086
87	1710.48	1348.57	1044.73
89	2.10882e+07	1.94723e+07	2.11036e+07	2.06464e+07	2.19028e+07	2.4304e+07	2.43175e+07	2.55812e+07	2.60604e+07	4.12981e+07	4.89097e+07	5.69389e+07	9.93146e+07	6.09753e+07	4.35172e+07	4.71069e+07	6.49369e+07	5.17306e+07	7.21616e+07	7.30655e+07
90	35380.5	42277.2	50752.6	44953.5	29473.3	53626.6	37915.8	22390.1	26390.9	30058.1	40037.5	38394.9	42911.3	71647.5	93316.2	77223.5	24276.7	73518.5	47281.8	138986
91	3.68774e+06	3.64214e+06	4.04469e+06	3.91418e+06	3.55053e+06	5.3578e+06	3.28401e+06	6.58542e+06	2.42691e+06	4.4396e+06	5.61748e+06	6.84276e+06	5.62563e+06	8.98421e+06	4.23113e+06	5.96665e+06	7.55618e+06	1.00789e+07	1.16716e+07	8.84242e+06
93	978357	939526	797188	823681	2.33607e+06	1.69161e+06	658024	1.32915e+06	1.13919e+06	871205	790614	1.61315e+06	1.32845e+06	1.61933e+06	6.16363e+06	566718	373035	1.40242e+06	1.67083e+06	3.72466e+06
95	1.2216e+07	1.58174e+07	1.12768e+07	1.61443e+07	1.36791e+07	4.97029e+06	7.40977e+06	1.11062e+07	1.18348e+07	1.24904e+07	1.19699e+07	7.93955e+06	9.58392e+06	9.55249e+06	1.3723e+07	1.42336e+07	1.71938e+07	1.60021e+07	1.61732e+07	2.11343e+07
97	1.48899e+08	1.74132e+08	5.56479e+08	1.62618e+08	1.31962e+08	1.58093e+08	1.75104e+08	9.31979e+07	1.13946e+08	1.52935e+08	2.83014e+08	1.68888e+08	1.94992e+08	2.2924e+08	1.90077e+08	2.90071e+08	2.61054e+08	2.12718e+08	2.64757e+08	2.564e+08
98	7.4369e+06	1.41585e+07	1.2653e+07	2.11605e+07	1.42873e+07	1.99759e+07	2.82264e+07	1.51202e+07	1.21663e+07	3.18543e+07	5.92394e+07	4.99539e+07	2.69148e+07	4.7512e+07	3.94686e+07	4.16767e+07	3.3311e+07	5.06716e+07	7.46525e+07	5.34305e+07
99	757558	172068	195428	173579	97439.5	182261	481583	905996	503011	173628	399182	546626	578077	723581	1.12029e+06	1.59139e+06	1.00147e+06	956085	1.4848e+06	1.39832e+06
100	3.8953e+08	3.97842e+08	2.94319e+08	3.23967e+08	4.00405e+08	6.1306e+08	6.15284e+08	6.77883e+08	4.94984e+08	6.40173e+08	7.09896e+08	8.03558e+08	6.25838e+08	6.17199e+08	9.1906e+08	1.20059e+09	1.36045e+09	1.16684e+09	9.52968e+08	7.52122e+08
101	1.04082e+08	1.11905e+08	1.17606e+08	1.56173e+08	1.5581e+08	1.67351e+08	1.8416e+08	2.07496e+08	1.94932e+08	2.26423e+08	2.34114e+08	2.75405e+08	3.1485e+08	1.96962e+08	2.07527e+08	2.49148e+08	3.13458e+08	3.64392e+08	3.94297e+08	4.80148e+08
102	3.07588e+07	2.3545e+07	1.97562e+07	1.81994e+07	3.51123e+07	3.12184e+07	3.24817e+07	3.70803e+07	3.21727e+07	2.62776e+07	6.3105e+07	7.20521e+06	1.22663e+07	5.11493e+07	3.15979e+07	9.60962e+06	1.71272e+07	4.21487e+07	1.45708e+07	3.41314e+07
103	170.206	1.05358e+06	1.02606e+07	4.53724e+06	3.29992e+07	2.17355e+07	2.2675e+06	9.53484e+06	1.18968e+06	248010	249644	1.80697e+06	255914	78818	104851	899514	877548	214994	318234	447667
104	2.90783e+08	3.67759e+08	4.29353e+08	4.35458e+08	2.90746e+08	4.23765e+08	3.91925e+08	5.4142e+08	4.09711e+08	3.46571e+08	5.74293e+08	6.36265e+08	5.87137e+08	5.0398e+08	4.32087e+08	5.38705e+08	5.32703e+08	4.92234e+08	8.97278e+08	6.78775e+08
105	7.90091e+07	4.50048e+07	6.52074e+07	2.14879e+07	9.07075e+06	7.06967e+06	8.37889e+06	1.36408e+07	1.24372e+07	9.22601e+06	1.65481e+07	1.48666e+07	1.14192e+07	8.32727e+06	9.2137e+06	7.27781e+06	9.03841e+06	7.02374e+06	9.14634e+06	9.19912e+06
106	1.66941e+08	1.81203e+08	2.01984e+08	1.93039e+08	1.67244e+08	2.10625e+08	3.02159e+08	3.25264e+08	3.02477e+08	3.23908e+08	2.60582e+08	2.08433e+08	1.71037e+08	1.72979e+08	1.88616e+08	2.29771e+08	2.05604e+08	1.82742e+08	2.03388e+08	2.06964e+08
107	7.8614e+06	9.49739e+06	1.02156e+07	1.15002e+07	9.1476e+06	8.03748e+06	5.37623e+06	1.44267e+07	4.63443e+06	3.23071e+06	7.54935e+06	5.37895e+06	6.91312e+06	8.25722e+06	7.88491e+06	1.11449e+07	1.06437e+07	1.59239e+07	1.34627e+07	1.56729e+07
108	695801	9.59609e+06	1.26194e+07	1.61925e+07	8.04194e+06	3.0531e+06	7.4733e+06	6.95051e+06	4.23408e+06	7.73309e+06	1.34411e+07	7.85284e+06	8.18083e+06	1.05919e+07	1.02223e+07	7.19046e+07	1.88801e+07	2.91357e+07	2.89855e+07	3.52864e+07
109	939368	786978	839994	812303	724462	1.00573e+06	726291	640732	484555	977439	1.24902e+06	901796	1.14842e+06	977310	698605	672062	729358	818153	1.09083e+06	507417
110	8.57454e+06	1.84766e+07	2.67547e+07	1.47394e+07	3.18746e+07	1.89924e+07	2.50311e+07	2.34492e+07	1.10342e+07	1.04692e+07	1.00821e+07	1.11166e+07	2.76781e+07	3.15015e+07	2.54651e+07	1.88978e+07	2.54952e+07	2.63587e+07	2.30672e+07	3.26961e+07
112	1.81803e+06	2.3218e+06	1.36186e+06	2.13816e+06	2.11611e+06	2.04449e+06	2.37327e+06	4.65112e+06	4.36333e+06	4.55589e+06	1.06437e+07	1.31953e+07	4.23048e+06	6.07836e+06	1.51118e+07	1.72399e+07	1.9506e+07	2.30712e+07	4.54766e+07	2.08819e+07
113	639026	2.17296e+06	2.5136e+06	1.95109e+06	1.80873e+06	1.07169e+06	2.50865e+06	2.68114e+06	2.68198e+06	2.15085e+06	2.81611e+06	2.32611e+06	2.51736e+06	3.3639e+06	3.88534e+06	2.4921e+06	2.72958e+06	2.81895e+06	1.43188e+06	806878
114	3.50617e+06	4.04469e+06	4.25681e+06	3.62457e+06	4.66482e+06	6.83142e+06	5.09738e+06	3.85916e+06	4.22463e+06	4.68639e+06	5.56808e+06	5.98041e+06	5.01492e+06	6.24673e+06	6.30126e+06	4.46151e+06	1.05152e+07	1.51828e+07	8.09889e+06	5.88273e+06
115	437563	51557	2.63406e+06	641177	1.19843e+06	406523	415909	361739	95381	135434	107028	359318	301393	665391	1.23973e+06	1.44289e+06	2.29412e+06	3.48474e+06	6.67597e+06	4.67166e+06
116	4.82493e+06	5.58901e+06	2.17266e+06	577660	264890	350364	1.31019e+06	312851	162890	313598	336205	223908	292737	90546.3	190084	435296	2.68507e+06	1.14145e+06	1.26356e+06	587588
117	1.38065e+07	2.2863e+07	1.54283e+07	1.10878e+07	9.93006e+06	1.19324e+07	8.70356e+06	6.12593e+06	6.17398e+06	7.3902e+06	5.00932e+06	3.68862e+06	4.68052e+06	4.56919e+06	5.01841e+06	4.87036e+06	5.84686e+06	7.33972e+06	6.80461e+06	8.66084e+06
118	136126	444231	400126	514498	523590	396658	262314	746257	2.09891e+06	496126	1.01711e+06	715317	906538	2.55376e+06	5.48324e+06	4.68364e+06	3.7939e+07	2.46519e+07	6.52277e+07	2.18744e+08
119	1.9247e+06	2.64186e+06	2.41506e+06	2.10401e+06	5.22011e+06	4.22236e+06	3.27804e+06	7.17563e+06	1.08702e+07	1.61037e+07	2.89132e+07	4.97776e+07	5.15396e+07	4.42642e+07	3.84997e+07	4.65978e+07	5.14111e+07	5.20765e+07	9.54238e+07	7.3407e+07
120	431635	760561	2.27511e+06	2.44986e+06	2.67021e+06	2.7527e+06	6.6155e+06	4.4897e+06	2.79537e+06	4.28129e+06	2.18549e+06	5.44659e+06	8.37464e+06	9.39727e+06	8.48949e+06	1.25019e+07	1.51118e+07	1.55641e+07	3.23404e+07	4.78723e+07
121	2.63509e+06	2.70716e+06	2.49037e+06	1.86554e+06	2.85287e+06	2.35884e+06	3.13122e+06	4.10701e+06	2.15715e+06	1.53085e+06	3.21773e+06	4.31557e+06	3.85814e+06	4.13513e+06	3.67926e+06	6.54009e+06	1.22309e+07	1.21217e+07	1.64564e+07	1.62228e+07
122	0	5.75395e+06	83528.2	20688.9	5375.54	34352.1	3816.38	29742.8	29283.8	28892.2	57580.2	19414.4	17002	12435.3	6095.78	10996.4	6.47178e+06	2.94816e+06	2.1373e+06	1.44435e+06
123	98108.8	300757	613921	592701	788098	464683	457319	597759	648497	168979	345619	1.42269e+06	1.6169e+06	1.92688e+06	2.39438e+07	1.26478e+06	949910	1.4314e+06	2.94656e+06	2.5893e+07
124	184253	403873	517596	518847	329443	26513.4	15838.3	14243.5	51231	143134	155779	41429.1	95592.9	46864.2	29813.6	31672.4	171023	169755	387082	291040
126	6.99997e+06	6.35744e+06	1.29239e+07	1.02231e+07	1.79543e+07	1.80758e+07	3.00353e+07	4.45418e+07	6.16381e+07	7.38292e+07	1.04654e+08	1.54329e+08	1.56592e+08	1.28473e+08	9.14187e+07	1.10699e+08	1.35933e+08	1.29e+08	1.78714e+08	1.66751e+08
127	24.534	22.6552				174108	6.96235e+06	1.06243e+07	9.21785e+06	3.21863e+06	9.27741e+06	3.47544e+06	2.71799e+06	475397	0	385560	2.24847e+06	34988.1	39636	100289
129	254090	190259	289640	203187	128179	104187	129728	77150.3	148232	97442.1	122896	188027	385235	315917	343536	733163	681920	886047	883866	489048
130	2.03122e+06	1.63373e+06	881998	1.2234e+06	1.05549e+06	2.78202e+06	3.24757e+06	2.70566e+06	2.43515e+06	3.77512e+06	9.84411e+06	5.3048e+06	4.0115e+06	6.10917e+06	8.02058e+06	3.20165e+06	3.45603e+06	5.44014e+06	5.9601e+06	5.12137e+06
131	1.70809e+08	2.1337e+08	2.36604e+08	2.28088e+08	2.50197e+08	2.98845e+08	3.69124e+08	4.54201e+08	4.86878e+08	4.98752e+08	6.88944e+08	9.48612e+08	5.82266e+08	6.78894e+08	7.63573e+08	6.89159e+08	5.6717e+08	8.59563e+08	1.12226e+09	1.08368e+09
132	7927.41	21930.6		5574.16	319.787	77936.4	2271.93	43413.1	2873.71	23487.6	590.851	13451.4	1119.58		2201.94	4590.32	0	0	38.9904	187.788
133	1.02128e+06	970909	831295	1.00259e+06	555960	2.73653e+06	1.40587e+06	2.52182e+06	2.93012e+06	4.22953e+06	2.26554e+06	4.75941e+06	1.66926e+06	1.72308e+06	1.02008e+06	2.35261e+06	2.10901e+06	2.03185e+06	2.83642e+06	5.08294e+06
134	7.18355e+06	9.74049e+06	9.66691e+06	1.00922e+07	6.03712e+06	3.87261e+07	1.17785e+07	1.01338e+07	5.22878e+06	2.23556e+07	2.51366e+07	1.7589e+07	1.60613e+07	1.89493e+07	1.80034e+07	2.34723e+08	2.54138e+08	2.64588e+08	3.04031e+08	1.78007e+08
135	96.5312	676.927	21.0843	29.4489
136	61968.3	4210.85	4686.09	992.229	5709.3	150540	103574	48483.6	9398.64	568.107	13099.9	10606.7	15093.5	59018	1894.3	130266	36796.8	6440.07	2.72282e+06	24164.1
137	3.88821e+06	3.456e+06	2.34266e+06	2.19671e+06	2.7873e+06	5.30736e+06	3.04635e+06	2.33768e+06	2.37187e+06	5.86809e+06	6.72697e+06	6.72683e+06	9.52981e+06	9.17521e+06	5.83352e+06	7.15989e+06	5.02231e+06	5.05543e+06	6.34148e+06	6.58755e+06
138	9.88724e+07	1.0404e+08	1.42995e+08	1.13125e+08	9.98055e+07	6.50541e+07	6.71409e+07	7.38933e+07	9.47952e+07	1.07438e+08	1.16769e+08	8.92836e+07	1.26687e+08	1.27428e+08	1.49234e+08	1.73992e+08	2.39603e+08	1.33064e+08	1.42805e+08	2.25063e+08
141	380157	1.31541e+06	2.16032e+06	1.50586e+06	1.22267e+06	1.89121e+06	1.04698e+06	1.29578e+06	447384	437018	935004	1.37981e+06	2.24498e+06	677654	934677	431343	2.30345e+06	1.53141e+06	2.08831e+06	1.01226e+06
143	7.72616e+06	8.87225e+06	7.96588e+06	5.76194e+06	8.30112e+06	6.75763e+06	5.4464e+06	8.61509e+06	1.39629e+07	9.4898e+06	1.04138e+07	7.92652e+06	4.73159e+06	5.60642e+06	4.69503e+06	8.08585e+06	9.49334e+06	1.01948e+07	1.06128e+07	5.70929e+06
144	776076	999369	1.21558e+06	1.08669e+06	667536	2.13187e+06	322549	336183	601625	2.08204e+06	2.00512e+06	2.93592e+06	2.14641e+06	6.21636e+06	3.01087e+06	2.60919e+06	5.90489e+06	4.50009e+06	3.65006e+06	1.58678e+06
145		0		60025.1	134164		0	0	566142	0	10311	21150.5	0		84215.4		14.7716		39.0289
146	903792	969645	1.75684e+06	1.03823e+06	6.52182e+06	4.56731e+06	2.81391e+06	3.44275e+06	4.11713e+06	3.9125e+06	7.07053e+06	3.25733e+06	6.3288e+06	4.73462e+06	7.03282e+06	8.5689e+06	1.27006e+07	2.00365e+07	1.90491e+07	2.60613e+07
147	256710	345775	468366	348065	619129	870223	611494	1.89845e+06	1.02692e+06	564708	2.77892e+06	4.80793e+06	3.25955e+06	3.60247e+06	1.39401e+06	1.98704e+06	2.5817e+07	1.43635e+07	6.52024e+07	1.14828e+08
148	319.212	12.267	4440.5	2852.21	2303.03	842.927			2927.13	3510.53	4155.8	869.111		19022.1	33.3404		435.451	6549.96	740.618	130.318
149	2.63746e+06	4.92231e+06	5.5298e+06	8.76152e+06	1.01195e+07	1.99267e+06	321878	204365	83281.9	164326	357747	230352	748063	624417	428334	494912	114609	589299	629478	512503
150	9.61879e+08	1.20461e+09	1.22333e+09	1.35862e+09	1.34561e+09	1.46602e+09	1.17903e+09	1.95996e+09	1.48588e+09	1.65367e+09	2.84191e+09	3.28005e+09	2.73976e+09	2.34057e+09	2.57646e+09	2.60736e+09	2.46599e+09	3.37139e+09	5.4336e+09	5.12389e+09
153	1907.95	2420.33	36757.7	4952.63	4691.18	74351.1	107190	30739.7	31367.9	26228.6	27849.2	41769.7	37474.1	58785.7	23686.8	8026.05	5556.73	19748.5	26285.6	6652.66
154	1.05008e+06	256835	876871	649444	679636	490658	496092	600551	1.12249e+06	1.21836e+06	3.04292e+06	1.32355e+06	1.56513e+06	2.31386e+06	2.52806e+06	2.47237e+06	2.47984e+06	2.61116e+06	3.16991e+06	8.60673e+06
155	8.00063e+06	1.38041e+07	8.78563e+06	5.04711e+06	5.59885e+06	2.12405e+07	1.38022e+07	6.02016e+07	5.32839e+07	5.46172e+07	3.71233e+07	4.05981e+07	7.03965e+06	3.14024e+06	1.3444e+07	3.94883e+06	3.59693e+06	575955	1.09597e+06	2.69084e+06
156	9.94676e+07	1.29594e+08	1.16874e+08	1.2439e+08	1.5928e+08	2.27968e+08	2.18094e+08	2.14177e+08	1.89408e+08	1.80057e+08	2.32847e+08	2.14261e+08	2.05141e+08	1.78531e+08	1.94789e+08	2.02383e+08	2.29472e+08	2.57371e+08	4.00197e+08	3.70686e+08
157	2.60756e+06	1.78315e+06	1.83584e+06	3.00663e+06	4.25259e+06	8.69839e+06	6.62721e+06	8.077e+06	7.64391e+06	1.40311e+07	1.47336e+07	1.18883e+07	1.54349e+07	1.80228e+07	1.74716e+07	2.13971e+07	1.56562e+07	2.97891e+07	3.09506e+07	2.47115e+07
158	1.0607e+06	1.3848e+06	1.23737e+06	1.2021e+06	994890	1.65414e+06	2.01057e+06	3.53759e+06	2.97073e+06	2.89766e+06	2.78399e+06	1.09789e+06	1.13861e+06	4.21455e+06	3.72475e+06	2.44287e+06	4.77179e+06	6.43243e+06	8.4649e+06	6.92971e+06
159	1.24525e+06	1.09707e+06	1.03695e+06	977015	1.70645e+06	1.20796e+06	1.11016e+06	893716	1.56376e+06	1.6209e+06	531403	955226	800789	2.42709e+06	1.07061e+06	1.76402e+06	2.10814e+06	2.76123e+06	2.16659e+06	4.10159e+06
160	4273.57	3252.4	1939.22	5191.16	3878.74	9733.13	1756.33	0	948.356	22714.4	7762.72	9495.33	3313.16	7830.65	0	1634.37	0	0	2235.32	0
162	6.3273e+06	4.80671e+06	1.10546e+07	1.2318e+07	6.4188e+06	6.76327e+06	6.63242e+06	1.16588e+07	1.06448e+07	1.33124e+07	9.78095e+06	1.70346e+07	1.36972e+07	1.51638e+07	1.36494e+07	2.06239e+07	3.07374e+07	2.6174e+07	3.4077e+07	2.77069e+07
165	5.36566e+07	5.51591e+07	6.74282e+07	6.87418e+07	1.25925e+08	1.53378e+08	1.25322e+08	8.62775e+07	1.29829e+08	1.35068e+08	1.97387e+08	1.77762e+08	2.71692e+08	7.41183e+08	6.14365e+08	2.86387e+08	3.7059e+08	8.8638e+08	1.66788e+09	1.75502e+09
166	2.0223e+06	1.62272e+06	1.64967e+06	1.7069e+06	3.04685e+06	2.35357e+06	2.81919e+06	4.13446e+06	5.64152e+06	2.71613e+06	3.6625e+06	2.25968e+06	2.65395e+06	2.61324e+06	2.1901e+06	4.79577e+06	4.14912e+06	2.68952e+06	4.95235e+06	2.60845e+06
167	4.62631e+07	4.78521e+07	2.80273e+08	1.21224e+08	7.76157e+07	6.12623e+07	8.71387e+07	4.40983e+07	1.01881e+08	1.05568e+08	1.19641e+08	1.01219e+08	1.52419e+08	1.57132e+08	1.43381e+08	2.32434e+08	2.07173e+08	2.08878e+08	2.93502e+08	3.21004e+08
168	1.01815e+06	1.01535e+06	1.33266e+06	1.39119e+06	1.40999e+06	1.4307e+06	2.4039e+06	4.91062e+06	4.99595e+06	3.40263e+06	2.79881e+06	3.6077e+06	4.66595e+06	4.06931e+06	2.74015e+06	3.70277e+06	3.04662e+06	2.99316e+06	4.12109e+06	4.92496e+06
169	8.43928e+06	7.40297e+06	7.68925e+06	7.85814e+06	1.14887e+07	1.57664e+07	2.52541e+07	3.041e+07	2.84012e+07	3.28965e+07	4.3869e+07	3.65201e+07	4.16983e+07	3.73718e+07	3.93392e+07	5.91489e+07	5.23697e+07	5.81647e+07	5.35638e+07	5.90364e+07
170	4.19756e+06	7.64005e+06	5.30813e+06	6.18766e+06	9.49883e+06	9.03291e+06	8.94064e+06	9.4283e+06	9.29332e+06	1.26014e+07	2.18991e+07	1.81796e+07	2.30024e+07	2.57076e+07	2.75412e+07	2.2066e+07	2.50855e+07	2.56003e+07	2.23212e+07	2.84211e+07
171	2.42304e+07	2.86617e+07	1.71397e+07	2.60183e+07	3.94381e+07	2.52349e+07	3.73657e+07	3.62773e+07	3.0477e+07	3.03814e+07	2.94862e+07	2.19982e+07	2.43036e+07	4.16589e+07	2.99968e+07	2.68126e+07	3.78264e+07	3.33309e+07	2.66219e+07	2.95316e+07
173	9.65418e+07	1.3926e+08	1.98551e+08	1.29447e+08	1.64552e+08	1.3808e+08	1.7057e+08	1.24155e+08	2.14313e+08	3.19154e+08	2.63984e+08	2.63363e+08	3.23822e+08	3.38772e+08	3.2033e+08	3.95028e+08	7.86972e+08	7.57213e+08	1.52607e+09	5.68504e+08
174	1.68138e+07	1.8882e+07	2.00432e+07	2.54506e+07	3.89812e+07	3.86281e+07	5.08121e+07	8.29042e+07	1.52276e+08	5.8972e+07	1.64004e+08	1.82391e+08	1.93506e+08	2.48095e+08	2.40536e+08	3.12329e+08	1.95558e+08	2.37757e+08	3.79631e+08	2.81466e+08
175	1.38288e+06	533802	837110	1.56147e+06	457789	1.8508e+06	2.2803e+06	2.03924e+06	2.98331e+06	2.18531e+06	2.79748e+06	2.42807e+06	3.76357e+06	1.55616e+06	5.18042e+06	3.56673e+06	5.99734e+06	7.65212e+07	1.28239e+07	6.07923e+06
176						80018	78377.1	41668.7	73847.2	50303.2	157222	252113	296083	146959	98767.6	114108	99135.8	165902	254111	287558
177	2.31718e+07	1.50152e+07	2.73447e+07
178	3972.55	221428	1154.89	16480.3	23288.7	32758.2	4966.26	53796.5	85008.4	37614.7	305434	295496	409005	28483.6	997.364	1142.44	29985.2	12264.6	26102.4	12.9261
179	2492.52	65136.5	73624.5	127360	96024.3	67685.3	237010	231261	403625	449523	444181	55526.4	299571	29125.2	118701	578323	6.94278e+06	4.75827e+06	8.18362e+06	4.82445e+06
181	2.64896e+07	2.32748e+07	1.20779e+07	2.20586e+07	9.63761e+06	7.03337e+06	5.04118e+06	3.11551e+06	3.37234e+06	5.08563e+06	4.57212e+06	3.72555e+06	1.02782e+07	5.4351e+06	7.7476e+06	5.12842e+06	5.81018e+06	8.89385e+06	8.15593e+06	7.1308e+06
182	200.037	2616.35	19229
183	1.98095e+07	3.37083e+07	4.1741e+07	3.13582e+07	2.19225e+07	2.43763e+07	2.37108e+07	1.99832e+07	3.11791e+07	4.00661e+07	6.19265e+07	4.84308e+07	9.264e+07	8.40621e+07	7.30703e+07	1.03865e+08	1.36439e+08	1.28791e+08	1.65881e+08	1.58919e+08
184	3702.99	3345.98	3063.14	2046.56	3780.18	30966.7	38303.5	12167.3	48484.6	21540.3	114501	116965	24888.8	17481.1	4045.07	118229	308554	552202	922178	414779
185	1.194e+07	5.11585e+07	2.21488e+07	3.73794e+07	5.21862e+07	9.37468e+07	1.01895e+08	5.24398e+07	8.7936e+07	1.06932e+08	1.45738e+08	1.16613e+08	1.83824e+08	2.20408e+08	1.66998e+08	3.14936e+08	1.76694e+08	2.31587e+08	2.78674e+08	2.71816e+08
186	1.44462e+07	1.22628e+07	1.47446e+07	4.00933e+07	1.35903e+07	1.08566e+08	8.92993e+07	6.91135e+07	6.59563e+07
188	137006	79951.9	102971	126485	98207.2	208790	159013	99728.1	53281.5	46.5702	562.191	0	534.888	0	564.634	3934.45	1577.68	102.439	4.46058	24688.6
189	2.80992e+06	2.76967e+06	2.59444e+06	2.65175e+06	1.95011e+06	489994	455893	472473	236246	281222	240909	17522.3	104817	375453	72966.2	397482	203158	387439	475044	341791
191	281540	462415	436515	457348	341633	561822	783260	995385	1.26896e+06	1.00784e+06	586493	443009	270158	205207	41468.4	412039	39769.6	294999	198472	288789
193	554663	761280	655571	797611	1.96468e+06	1.33348e+06	1.28437e+06	1.20729e+06	997129	905708	495400	547394	1.43918e+06	787029	3.76824e+06	528868	558217	759636	1.45254e+06	4.60948e+06
194	1.04371e+07	1.62793e+07	1.51749e+07	2.17982e+07	1.60086e+07	2.29633e+07	2.69059e+07	2.64679e+07	1.82723e+07	2.00769e+07	5.61274e+07	4.74459e+07	2.72031e+07	3.74727e+07	2.74327e+07	4.2867e+07	1.13915e+08	1.33637e+08	2.93804e+08	2.35352e+08
195	968228	1.06079e+06	1.45946e+06	1.88025e+06	2.4506e+06	7.62848e+06	1.44164e+06	1.20221e+06	503618	536269	889098	237588	971193	1.9985e+06	3.57532e+06	1.91256e+06	1.71766e+06	1.85288e+06	3.27046e+06	5.73176e+06
196	32146.2	23896.5	55869.5	31344.7	71407	39717.5	32491.8	25523.6	139269	50980.8	1.23174e+07	36451.8	17467	13093.9	2205.15	3362.5	43530.8	3473.53	65583.5	3333.22
197	597083	559829	559209	477417	1.51475e+06	1.12314e+06	894293	3.60497e+06	3.14603e+06	2.11476e+06	2.55476e+06	3.30901e+06	3.50679e+06	3.80895e+06	2.74646e+07	2.45703e+06	1.39432e+06	2.81653e+06	3.43151e+06	8.84967e+06
198	1.88313e+07	2.40424e+07	2.9675e+07	4.04988e+07	1.40092e+07	2.10932e+07	3.46809e+07	1.83124e+07	1.21564e+07	1.71855e+07	1.80536e+07	2.28463e+07	2.043e+07	2.16351e+07	2.0004e+07	1.88052e+07	2.46254e+07	2.29431e+07	2.25747e+07	3.00753e+07
199	3.03048e+07	4.89014e+07	5.22692e+07	3.83179e+07	2.41328e+07	2.46219e+07	3.76269e+07	2.62863e+07	3.96739e+07	5.79256e+07	6.03088e+07	4.09971e+07	6.59156e+07	8.83813e+07	7.1057e+07	1.44783e+08	1.41079e+08	1.15367e+08	1.08602e+08	1.12193e+08
200	3.49311e+06	5.84736e+06	4.96796e+06	6.59133e+06	5.59406e+06	2.4145e+07	2.41281e+07	2.50991e+07	1.9292e+07	1.68848e+07	3.19891e+07	3.30174e+07	3.50846e+07	3.20918e+07	1.74316e+07	2.3771e+07	3.51863e+07	4.14826e+07	6.49977e+07	3.36606e+07
201	526238	1.08564e+07	376787	4.47132e+06	1.04401e+06	9.0477e+06	1.23967e+07	1.83333e+07	2.12796e+07	1.59617e+07	3.8541e+07	3.01835e+07	3.31068e+07	2.20327e+07	3.53139e+07	4.82089e+07	1.29937e+08	6.87197e+07	1.2811e+08	4.30104e+07
202	6.34909e+07	4.87118e+07	4.20778e+07	4.93225e+07	7.23114e+07	6.45235e+07	6.1415e+07	3.79813e+07	3.17865e+07	6.30254e+07	4.47015e+07	5.05629e+07	9.46582e+07	5.47008e+07	9.81872e+07	6.61543e+07	1.07011e+08	8.66943e+07	6.42451e+07	6.71553e+07
203	1.70915e+08	1.712e+08	2.07312e+08	2.14206e+08	2.63553e+08	3.07392e+08	5.4894e+08	5.21763e+08	5.23575e+08	4.24171e+08	3.4512e+08	3.04651e+08	2.73047e+08	3.39775e+08	2.77986e+08	3.93089e+08	3.58723e+08	4.70494e+08	4.61145e+08	4.12252e+08
206	3.59239e+07	4.44973e+07	4.00787e+07	5.30825e+07	3.88252e+07	4.24005e+07	3.69254e+07	4.21676e+07	2.42075e+07	3.60773e+07	3.43943e+07	3.2603e+07	2.78936e+07	2.77858e+07	3.36664e+07
207	1.008e+06	1.02133e+06	755246	1.10884e+06	751525	927286	552029	981548	739487	662705	598426	1.77628e+06	1.0959e+06	4.25348e+06	2.57518e+06	1.58648e+06	1.48549e+06	2.04771e+06	2.30254e+06	3.0775e+06
208	552609	900415	411543	1.25298e+06	1.10724e+06	1.88151e+06	2.25796e+06	2.33222e+06	1.61213e+06	3.04979e+06	5.67586e+06	3.09297e+06	2.31596e+06	5.28903e+06	4.44163e+06	2.28723e+06	4.53952e+06	3.03698e+06	5.34242e+06	3.27428e+06
209	2.41093e+06	3.87348e+06	975587	3.23984e+06	1.92321e+06	3.47595e+06	2.86223e+06	4.12983e+06	3.04838e+06	1.07499e+07	4.92921e+06	3.35676e+06	5.21937e+06	5.97263e+06	3.0586e+06	2.87595e+06	8.58442e+06	9.13903e+06	8.47023e+06	7.80107e+06
210	7.13656e+07	7.06488e+07	7.14042e+07	6.89352e+07	7.26503e+07	5.61002e+07	6.89264e+07	8.87981e+07	7.23428e+07	7.81335e+07	1.55169e+08	1.22092e+08	9.00214e+07	8.66783e+07	9.58908e+07	8.6137e+07	9.45156e+07	1.29709e+08	1.7196e+08	1.40032e+08
211	1.66466e+07	2.09554e+07	2.18825e+07	2.14284e+07	2.29124e+07	1.51234e+07	2.37905e+07	3.38283e+07	4.36371e+07	3.40993e+07	1.51682e+07	2.63315e+07	3.29738e+07	6.85178e+07	4.10162e+07	3.02004e+07	4.22738e+07	9.59475e+07	4.57558e+07	8.58561e+07
212	1.45004e+08	3.34446e+07	1.70169e+07	1.69883e+07	9.88096e+06	3.05193e+07	6.07821e+07	4.37743e+07	3.039e+07	3.95872e+07	4.90601e+07	3.16359e+07	9.85779e+06	1.16187e+07	3.6457e+06	2.68334e+06	811178	1.94977e+06	104153	788715
213	1.49255e+06	1.40089e+06	2.3665e+06	4.08124e+06	2.08257e+06	2.11601e+06	2.17244e+06	2.42733e+06	2.99496e+06	3.83629e+06	1.65821e+07	9.79861e+06	3.48229e+07	2.38794e+07	6.01079e+06	8.83748e+06	3.49057e+07	7.36373e+07	9.54548e+07	1.07758e+08
215	1.2995e+06	1.19644e+06	1.08089e+06	934799	700123	2.18794e+06	3.17023e+06	2.85845e+06	3.33884e+06	5.57391e+06	4.75686e+06	4.67859e+06	9.60854e+06	6.85605e+06	5.91605e+06	6.45866e+06	1.31683e+07	1.09238e+07	8.37173e+06	1.28615e+07
216	1.82255e+08	2.00461e+08	2.36225e+08	2.09793e+08	2.71764e+08	3.15553e+08	4.03733e+08	4.04864e+08	2.66877e+08	3.14918e+08	4.18853e+08	4.16866e+08	5.23369e+08	5.13849e+08	5.72256e+08	5.0493e+08	5.05638e+08	6.28977e+08	6.13025e+08	6.72894e+08
217	1.01673e+06	1.81498e+06	1.86418e+06	1.56144e+06	1.12748e+06	1.1265e+06	1.0078e+06	996414	679855	1.76538e+07	2.43949e+07	3.82771e+07	4.27784e+07	1.44825e+06	1.62922e+06	1.08408e+06	2.14747e+06	924812	1.03213e+06	4.56644e+06
218	48.3674	2478.02																		11146.1
219	821683	271441	594714	548319	517591	867822	1.60588e+06	1.71024e+06	1.28436e+06	1.03566e+06	826141	679007	395467	182826	423512	474340	470211	178769	212824	393276
220	1.1562e+06	759956	770745	907724	314201	730069	413624	981462	947478	889007	893950	867062	621859	676450	677680	921759	1.04054e+06	828239	2.91291e+06	1.80175e+06
221	470164	1.10776e+06	379930	746184	1.71492e+06	5.19718e+06	4.5062e+06	9.38272e+06	2.25373e+06	5.32887e+06	7.2356e+06	1.68805e+07	2.23931e+07	6.57687e+06	5.61985e+06	6.56474e+06	9.04541e+06	1.43644e+07	2.56952e+07	2.039e+07
222	6.80142e+06	6.58527e+06	8.73661e+06	1.19956e+07	1.41294e+07	3.4652e+06	2.06166e+06	1.41317e+07	7.27775e+06	6.77214e+06	8.3739e+06	1.07766e+07	1.05063e+07	9.38335e+06	1.29458e+07	1.75698e+07	1.8409e+07	1.8024e+07	2.53224e+07	2.11643e+07
223	8.58551e+07	1.27423e+08	1.15003e+08	9.39684e+07	8.57547e+07	6.28402e+07	8.2118e+07	7.63805e+07	1.24319e+08	1.29385e+08	1.11664e+08	7.23057e+07	1.32283e+08	1.59977e+08	1.02117e+08	1.33367e+08	1.53763e+08	2.04044e+08	2.00099e+08	3.03507e+08
225	5.90077e+06	6.38582e+06	4.88537e+06	8.06002e+06	1.37854e+07	2.12292e+07	3.86732e+07	8.21322e+07	5.33918e+07	8.91624e+07	1.51651e+08	1.39048e+08	5.01129e+07	4.14129e+07	2.76866e+07	4.59639e+07	1.20833e+08	1.45388e+08	2.60471e+08	2.40858e+08
226	184633	131968	165545	173798	140258	194671	189707	276374	240229	444498	985710	1.10108e+06	1.75517e+06	1.76781e+06	1.6561e+06	2.30498e+06	2.71992e+06	2.04376e+06	2.1963e+06	3.68835e+06
227	1824.15	506.811		47546		46611.1		0		0					0	0	0			0
229	3.88427e+08	3.85933e+08	4.15118e+08	3.82565e+08	3.11543e+08	3.21592e+08	3.83942e+08	5.17736e+08	4.17536e+08	3.46888e+08	5.3738e+08	5.98651e+08	5.34824e+08	5.40044e+08	4.70063e+08	5.76429e+08	5.01e+08	6.05347e+08	8.87291e+08	7.93729e+08
230	2.14285e+07	4.92728e+07	5.99036e+07	3.47954e+07	6.36768e+07	1.19789e+08	7.36313e+07	7.16349e+07	9.58213e+07	1.34941e+08	2.00642e+08	1.76139e+08	2.65746e+08	2.47397e+08	2.05568e+08	4.04943e+08	3.83684e+08	3.94431e+08	3.87081e+08	5.40174e+08
231	3.08041e+09	3.28178e+09	3.63987e+09	3.6022e+09	3.77612e+09	4.22372e+09	3.93115e+09	3.50487e+09	3.52985e+09	4.11375e+09	4.16948e+09	3.82181e+09	3.19119e+09	3.80458e+09	4.61048e+09	3.99753e+09	3.61939e+09	3.9411e+09	3.78356e+09	3.67031e+09
233	268527	297580	376521	572148	159178	291442	1.34764e+06	1.825e+06	762155	717951	859737	410114	1.2776e+06	1.72813e+06	1.42453e+06	1.5523e+06	1.62128e+06	1.77466e+06	2.48476e+06	2.96174e+06
234	6.54019e+07	4.25555e+07	5.08858e+07	2.75317e+07	3.73137e+07	1.46168e+07	3.89393e+07	4.2268e+07	4.67543e+07	5.94029e+07	5.92027e+07	5.69506e+07	7.81794e+07	1.19224e+08	8.96818e+07	1.82015e+08	1.45896e+08	1.44415e+08	6.21978e+07	1.05948e+08
235	2.72217e+07	2.52716e+07	2.07722e+07	3.21675e+07	2.3849e+07	1.80315e+07	2.23266e+07	3.1647e+07	3.74083e+07	3.58631e+07	3.49566e+07	1.54195e+07	1.31505e+07	2.47014e+07	1.71053e+07	1.50755e+07	1.49874e+07	1.1874e+07	1.79467e+07	1.55264e+07
236	8.00362e+06	1.0566e+07	6.20268e+06	5.81737e+06	4.24063e+06	5.5409e+06	5.06773e+06	4.05077e+06	2.53658e+06	3.23425e+06	3.99493e+06	2.63768e+06	3.29938e+06	1.90226e+06	2.02289e+06	1.52829e+06	2.57049e+06	2.58809e+06	3.03029e+06	5.13988e+06
237	7.13493e+07	7.24988e+07	1.37291e+08	1.14418e+08	9.16786e+07	9.38524e+07	9.71348e+07	1.24353e+08	1.27823e+08	1.05207e+08	1.27711e+08	6.85478e+07	1.92297e+08	1.38552e+08	1.2054e+08	1.87698e+08	1.98756e+08	1.64381e+08	2.11989e+08	1.82182e+08
238	1.0674e+06	1.36906e+06	1.24971e+06	1.35362e+06	1.21087e+06	3.44974e+06	1.15442e+06	2.6705e+06	3.45189e+06	3.07867e+06	5.0106e+06	3.25691e+06	3.70922e+06	4.36075e+06	4.32213e+06	7.10967e+06	4.34228e+06	7.38614e+06	7.65701e+06	6.94275e+06
244	2.51264e+06	4.18242e+06	2.28326e+06	2.08722e+06	1.15708e+06	590019	4.9235e+06	5.53971e+06	6.75413e+06	1.65178e+06	906939	845890	387947	229760	786708	1.24652e+06	369441	91452.6	75157.2	65034.8
249	48077.9	387881	80521.2	706616	589224	567752	1.19974e+06	1.94877e+06	2.15016e+06	2.2657e+06	3.51174e+06	3.81833e+06	3.33736e+06	3.82166e+06	7.85935e+06	4.35255e+06	6.40291e+06	5.56892e+06	4.54791e+06	1.72944e+06
250	3154.41	3329.11	1591.09	1345.24	3877.07	722486	2720.35	15676.5	18445	30773.8	4882.5	44650.2	45663.7	83069.5	33246.7	35226.1	19871.8	92323.2	112257	36786
251	1.01117e+06	595364	915683	838044	1.36616e+06	3.33995e+06	3.63717e+06	1.17002e+07	1.05818e+07	8.87584e+06	1.10384e+07	8.01455e+06	8.25209e+06	1.28594e+07	2.45333e+07	2.80631e+07	2.79945e+07	1.96357e+07	5.08708e+07	6.30024e+07
252	1.77071e+07	1.92649e+07	2.18573e+07	2.7894e+07	1.03034e+08	1.99276e+07	3.26558e+07	3.56449e+07	6.78122e+07	3.0278e+07	1.72608e+08	7.94962e+07	1.375e+07	5.62625e+06	7.94774e+07	3.28759e+08	8.35814e+07	2.37924e+08	3.68031e+08	2.35805e+08
255				5.53472e+08	4.90321e+08	3.413e+08	3.66343e+08	6.36022e+08	4.79523e+08	4.21198e+08	8.66314e+08	9.55587e+08	8.51224e+08	7.09825e+08	6.7671e+08	6.90185e+08	8.10441e+08	7.36263e+08	1.27257e+09	1.11729e+09
256				1.68418e+07	1.34476e+07	1.47978e+07	1.55388e+07	3.41862e+07	2.75729e+07	2.53105e+07	3.82846e+07	4.41279e+07	3.89094e+07	3.46805e+07	3.60241e+07	4.014e+07	3.24301e+07	3.78172e+07	7.91601e+07	7.46809e+07
272										1.20761e+08	1.45332e+08	1.01489e+08	1.3619e+08	1.42904e+08	1.64773e+08	2.36495e+08	4.93692e+08	4.93773e+08	7.38536e+08	6.07752e+08
273										28539.6	447297	682530	702235	764587	798152	1.52322e+06	1.63587e+06	4.62316e+06	8.29134e+06	1.1749e+07
276																6.37813e+06	9.0002e+06	1.10073e+07	1.95026e+07	1.85364e+07
277																		104887	326705	578989
299				651.898	3586.36	67779.9	518738	601511	364084	115537	292051	185100	62626.1	75754.9	84588.1	120811	488093	1.1823e+06	1.6912e+06	1.26117e+06

## Sheet: Virtual N import
Country Code	Y1997	Y1998	Y1999	Y2000	Y2001	Y2002	Y2003	Y2004	Y2005	Y2006	Y2007	Y2008	Y2009	Y2010	Y2011	Y2012	Y2013	Y2014	Y2015	Y2016
1	5.45946e+06	5.80139e+06	1.56744e+07	1.84451e+07	1.4453e+07	9.03353e+06	2.42719e+07	1.97902e+07	1.64795e+07	1.06667e+07	1.39612e+07	1.67978e+07	1.37922e+07	1.56464e+07	1.52607e+07	1.62639e+07	1.63725e+07	1.47395e+07	1.42735e+07	5.49943e+06
2	4.92831e+06	2.21606e+06	4.3664e+06	1.0188e+07	3.25085e+07	3.63047e+07	2.69826e+07	2.18736e+07	3.78799e+07	3.68415e+07	3.3598e+07	2.46977e+07	8.87583e+07	3.44401e+08	3.18651e+08	6.50444e+07	5.80901e+07	2.97127e+08	7.79641e+08	6.00166e+08
3	2.83453e+07	8.39708e+06	3.87066e+07	3.25227e+07	4.11527e+07	5.57167e+07	3.83898e+07	1.68293e+08	6.51465e+07	7.5138e+07	1.04551e+08	1.62949e+08	3.88634e+07	3.26668e+07	5.85763e+07	4.08724e+07	6.9076e+07	5.51634e+07	7.57449e+07	6.84496e+07
4	1.80488e+08	1.9031e+08	2.38501e+08	2.45018e+08	2.16959e+08	2.9607e+08	2.25241e+08	2.19977e+08	2.00613e+08	2.12491e+08	2.47813e+08	2.3186e+08	2.04188e+08	1.64269e+08	2.70471e+08	2.45333e+08	2.60045e+08	2.91407e+08	3.27592e+08	3.54545e+08
7	1.52957e+07	1.68888e+07	1.4629e+07	2.13007e+07	1.74767e+07	2.4322e+07	2.76113e+07	3.11868e+07	2.55949e+07	3.02261e+07	3.38662e+07	3.15172e+07	2.87046e+07	2.96324e+07	4.08822e+07	4.25817e+07	5.78522e+07	6.70126e+07	5.22479e+07	5.25513e+07
8	114923	72716.4	39175.4	-109796	-99832.7	44722.1	-671611	-54632.3	895743	418488	146164	62084	178039	55682.8	1.20037e+06	746503	867991	84761.4	464922	83990.1
9	1.04962e+07	9.05061e+06	5.47424e+06	9.50201e+06	4.65118e+06	-1.78229e+06	6.93314e+06	5.14276e+06	-6.72832e+06	-7.03639e+06	4.80801e+06	6.35152e+06	1.96459e+06	1.39197e+06	1.38438e+06	-1.5756e+06	-7.99617e+06	-2.16821e+06	-1.03986e+06	4.69655e+06
10	1.28265e+07	1.47824e+07	2.51687e+07	2.24103e+07	3.04157e+07	4.68675e+07	5.97226e+07	6.7917e+07	5.73813e+07	5.62752e+07	7.57349e+07	8.2957e+07	6.48159e+07	5.99672e+07	5.44408e+07	5.59719e+07	6.28332e+07	6.77587e+07	8.53861e+07	7.91295e+07
11	6.6535e+07	6.93938e+07	7.63772e+07	8.93867e+07	8.4806e+07	1.06332e+08	1.34213e+08	1.96736e+08	1.79626e+08	1.61655e+08	2.06776e+08	2.29534e+08	1.98224e+08	1.98637e+08	2.07408e+08	2.07051e+08	1.98952e+08	2.03521e+08	2.34705e+08	2.71446e+08
12	693475	466054	824528	4.87226e+06	4.66835e+06	574033	698245	1.06402e+06	3.94473e+06	4.60558e+06	4.87221e+06	4.1234e+06	4.45897e+06	1.19061e+06	1.418e+06	6.16226e+06	5.11588e+06	2.98673e+06	4.20164e+06	4.39441e+06
13	3.30022e+06	3.90194e+06	4.73149e+06	3.83358e+06	1.25521e+07	1.52679e+07	1.30565e+07	1.71572e+07	1.64025e+07	1.2409e+07	1.8301e+07	6.69075e+06	2.3399e+07	2.59172e+07	2.52622e+07	3.69107e+07	4.52912e+07	4.85257e+07	9.34595e+07	5.59419e+07
14	3.30557e+06	2.75275e+06	2.74646e+06	2.46371e+06	4.11563e+06	4.05606e+06	4.13953e+06	3.44159e+06	4.2553e+06	4.44793e+06	4.46009e+06	4.06992e+06	3.45007e+06	3.50475e+06	4.04965e+06	3.50897e+06	3.26811e+06	3.33992e+06	3.74176e+06	3.74148e+06
15	5.1584e+08	6.06773e+08	5.54674e+08
16	5.48529e+07	1.11081e+08	1.07233e+08	9.4782e+07	1.18974e+08	1.53473e+08	1.99538e+08	1.78991e+08	1.31635e+08	1.92758e+08	2.2862e+08	1.29077e+08	1.98073e+08	2.21736e+08	2.39926e+08	1.77971e+08	2.38228e+08	3.02398e+08	3.53819e+08	2.6634e+08
18	446335	308060	175231	24792.4	252935	763720	1.43187e+06	1.1407e+06	1.14558e+06	529923	-145797	339466	370959	4.44325e+06	369631	6.06437e+06	263410	528229	620802	1.13669e+06
19	7.06789e+06	1.05681e+07	8.7251e+06	1.01057e+07	9.42075e+06	9.76743e+06	1.21e+07	1.16753e+07	8.96708e+06	1.04113e+07	1.33515e+07	8.64401e+06	1.05663e+07	1.17061e+07	9.92285e+06	8.96917e+06	1.44114e+07	1.90588e+07	9.06916e+06	5.41191e+07
20	1.7255e+06	1.63997e+06	9.37086e+06	1.05836e+07	1.05974e+07	285896	7.67582e+06	175015	252949	428828	1.14014e+07	9.84601e+06	1.20148e+07	1.57044e+07	1.27252e+07	1.39738e+07	1.7635e+07	1.36184e+07	1.73357e+07	1.69181e+07
21	1.59897e+08	1.92458e+08	1.60772e+08	1.61468e+08	1.4922e+08	1.74661e+08	2.54096e+08	1.563e+08	1.37664e+08	2.12249e+08	2.55907e+08	1.84477e+08	1.7399e+08	2.79545e+08	1.86229e+08	2.15151e+08	3.59686e+08	2.83656e+08	1.44275e+08	2.80021e+08
23	1.40592e+06	-953439	-527051	1.1627e+06	1.04693e+06	1.22287e+06	3.57262e+06	742469	1.40285e+06	1.52008e+06	451461	-1.04297e+07	1.00747e+06	2.03663e+06	1.62936e+06	690786	1.87462e+06	813533	2.16307e+06	2.19835e+06
25	369360	322891	361786	231524	681126	406010	957462	703570	1.11807e+06	815674	2.03747e+06	499224	563979	739011	1.73442e+06	1.05035e+06	1.21567e+06	1.28599e+06	1.50344e+06	2.74073e+06
26	1.84765e+06	2.23318e+06	4.46804e+06	2.19004e+06	2.08133e+06	5.14394e+06	6.27559e+06	2.05089e+06	1.81085e+06	2.02672e+06	2.44974e+06	2.79116e+06	1.86756e+06	2.26905e+06	2.19038e+06	2.83808e+06	7.19177e+06	9.82246e+06	1.29376e+07	9.57699e+06
27	1.03281e+07	4.53739e+06	3.86324e+06	5.25182e+06	3.15798e+07	3.91494e+07	3.49748e+07	1.87618e+08	8.86367e+07	6.3001e+07	7.75645e+07	1.49147e+08	5.54838e+07	5.24515e+07	7.47795e+07	6.06565e+07	6.3907e+07	5.59126e+07	9.50112e+07	7.40015e+07
28	4.34184e+06	6.60222e+06	6.76523e+06	7.48959e+06	7.20306e+06	6.57663e+06	8.41838e+06	1.02733e+07	1.29414e+07	1.09808e+07	1.31411e+07	7.90341e+06	8.6583e+06	1.53826e+07	1.80655e+07	2.25249e+07	2.82462e+07	2.92307e+07	4.53424e+07	6.52779e+07
29	779939	1.49864e+06	720151	1.24983e+06	1.00803e+06	466736	1.01784e+06	1.68147e+06	967240	1.9905e+06	1.0691e+06	980107	1.73706e+06	1.9535e+06	2.07848e+06	3.33819e+06	2.73056e+06	1.77487e+06	1.7696e+06	3.33041e+06
31							93.0886
32	1.48718e+07	1.20541e+07	1.53283e+07	1.88875e+07	2.24571e+07	2.58296e+07	2.44575e+07	3.114e+07	2.33605e+07	2.69144e+07	2.98422e+07	2.65406e+07	2.96089e+07	2.88157e+07	3.08129e+07	3.95096e+07	4.69906e+07	4.13179e+07	4.94943e+07	4.67484e+07
33	1.31876e+08	1.41153e+08	1.47846e+08	1.64096e+08	2.13641e+08	2.53434e+08	2.46108e+08	1.7825e+08	1.82879e+08	2.01723e+08	2.1084e+08	2.32324e+08	1.93084e+08	1.83582e+08	2.10375e+08	1.98896e+08	2.05629e+08	1.70406e+08	1.79375e+08	1.83486e+08
34		0
35	2.28336e+06	5.77685e+06	4.45151e+06	5.1204e+06	4.69798e+06	2.46474e+06	2.03595e+06	1.4487e+06	5.26544e+06	4.83575e+06	7.82302e+06	7.19421e+06	8.31524e+06	6.62148e+06	6.66281e+06	6.23079e+06	6.71538e+06	6.88831e+06	9.77714e+06	9.08224e+06
37	430340	859533	932222	1.80778e+06	1.1945e+06	1.87719e+06	2.24877e+06	2.25556e+06	1.35769e+06	1.17556e+06	1.29547e+06	1.06169e+06	1.68923e+06	1.33541e+06	1.91768e+06	1.45121e+06	1.05745e+06	1.84648e+06	2.51699e+06	1.76902e+06
38	5.30176e+07	4.91967e+07	4.86644e+07	4.6819e+07	4.82691e+07	7.02505e+07	6.64957e+07	5.94522e+07	6.11719e+07	6.23191e+07	6.39736e+07	7.09257e+07	6.67978e+07	7.41071e+07	7.96945e+07	6.46415e+07	6.7209e+07	9.39567e+07	1.05362e+08	7.36468e+07
39	1.35602e+06	835533	1.009e+06	1.15069e+06	1.23701e+06	1.11213e+06	1.49146e+06	1.35369e+06	2.34661e+06	3.03268e+06	3.664e+06	2.45005e+06	2.0178e+06	3.31226e+06	3.40116e+06	3.16041e+06	2.09372e+06	3.70573e+06	2.50838e+06	3.04129e+06
40	2.84712e+07	3.28919e+07	4.31565e+07	3.5039e+07	2.18787e+07	3.78785e+07	4.73588e+07	3.25491e+07	2.71277e+07	7.23193e+07	8.7607e+07	5.67889e+07	5.19356e+07	6.47753e+07	7.00482e+07	7.35014e+07	8.93365e+07	8.39433e+07	7.83692e+07	8.9063e+07
41	7.20454e+08	7.58237e+08	8.25729e+08	8.93847e+08	8.8398e+08	8.52882e+08	1.03715e+09	1.17748e+09	1.08572e+09	1.16322e+09	1.29338e+09	1.4035e+09	1.55016e+09	1.89583e+09	2.01093e+09	2.3987e+09	2.4235e+09	2.71709e+09	3.04573e+09	2.93848e+09
44	9.48769e+07	1.16345e+08	9.26167e+07	9.64881e+07	1.3322e+08	1.33016e+08	1.10328e+08	1.02693e+08	1.12686e+08	1.44156e+08	1.50553e+08	1.34477e+08	1.1952e+08	1.21733e+08	1.35495e+08	1.40237e+08	1.47534e+08	1.96959e+08	2.28842e+08	2.04007e+08
45	1.30335e+06	957178	770119	908195	1.10355e+06	1.66397e+06	855622	864600	1.20024e+06	1.36463e+06	1.72229e+06	1.28368e+06	1.24688e+06	1.76148e+06	1.38078e+06	2.14307e+06	1.49869e+06	3.09787e+06	2.70402e+06	2.67282e+06
46	5.51869e+06	7.10683e+06	7.22511e+06	8.11037e+06	5.88004e+06	5.87297e+06	6.33706e+06	5.80508e+06	6.98609e+06	1.29474e+07	1.59642e+07	9.52293e+06	1.56657e+07	1.06845e+07	1.3678e+07	1.13259e+07	1.77109e+07	2.0062e+07	2.70566e+07	2.11682e+07
47	140772	377578	266713	144168	256385	194722	214993	202330	210051	196296	240209	189817	188633	180969	212298	183035	215937	475630	586260	623331
48	2.26949e+07	2.67492e+07	2.31466e+07	2.53463e+07	2.88754e+07	3.3198e+07	3.64734e+07	3.2687e+07	2.58135e+07	4.26122e+07	4.44137e+07	3.80877e+07	3.52398e+07	3.69138e+07	4.10729e+07	4.40143e+07	3.2244e+07	4.12596e+07	4.47058e+07	4.49385e+07
49	3.45911e+07	3.54186e+07	5.78413e+07	6.12099e+07	6.42851e+07	7.32089e+07	8.22254e+07	7.90282e+07	1.88886e+08	6.38075e+07	2.34769e+08	5.34143e+07	4.53887e+07	4.32799e+07	4.45666e+07	4.9962e+07	3.98927e+07	5.91785e+07	5.78203e+07	6.19603e+07
50	2.48164e+07	2.33313e+07	2.40489e+07	2.86134e+07	1.67344e+07	1.72333e+07	1.6642e+07	3.58024e+07	3.13235e+07	2.62811e+07	2.35621e+07	3.94187e+07	1.90188e+07	1.67568e+07	2.25886e+07	1.76527e+07	2.2303e+07	2.02773e+07	2.19971e+07	2.10176e+07
52	4.66862e+06	5.13174e+06	1.39549e+07	6.20472e+06	9.18548e+06	1.06365e+07	1.14175e+07	1.94239e+07	1.47767e+07	1.39467e+07	1.533e+07	1.82553e+07	1.87943e+07	2.09533e+07	2.22604e+07	2.42758e+07	3.50412e+07	2.44434e+07	4.01531e+07	2.65427e+07
53	6.49075e+06	7.62412e+06	9.28204e+06	9.95724e+06	1.01482e+07	1.45482e+07	4.27144e+07	1.7269e+07	1.94603e+07	2.8286e+07	3.51791e+07	4.15147e+07	3.94469e+07	2.8225e+07	2.19644e+07	4.68446e+07	7.82702e+07	8.21306e+07	7.78277e+07	7.84539e+07
54	1.44048e+08	1.41101e+08	1.42025e+08	1.49855e+08	1.46533e+08	1.5081e+08	1.52916e+08	1.90536e+08	1.40095e+08	1.31516e+08	1.64962e+08	1.86844e+08	1.53465e+08	1.75581e+08	1.67614e+08	1.61397e+08	1.84981e+08	1.59771e+08	2.00397e+08	1.62858e+08
55	981702	93078.8	99853.3	1.06519e+06	1.22177e+06	862074	841476	1.31138e+06	976157	967088	1.1825e+06	1.35603e+06	72370.2	106659	125314	1.22629e+06	250984	724748	913214	885379
56	3.45914e+07	3.09123e+07	4.09236e+07	4.30089e+07	4.72409e+07	5.11928e+07	4.11254e+07	3.68993e+07	4.55659e+07	5.72322e+07	5.30117e+07	4.4188e+07	4.05211e+07	5.49425e+07	5.94052e+07	4.91196e+07	4.37417e+07	5.2972e+07	5.36577e+07	5.05064e+07
57	7.6884e+06	2.01013e+07	3.7003e+07	3.11393e+07	2.72909e+07	2.42278e+07	3.09379e+07	4.25586e+07	3.15162e+07	3.85888e+07	3.17861e+07	4.89858e+07	3.09661e+07	3.98339e+07	4.20444e+07	5.50396e+07	5.47839e+07	3.35489e+07	5.79425e+07	2.78646e+07
58	2.26268e+07	3.29421e+07	2.50244e+07	2.00986e+07	2.44858e+07	3.16201e+07	2.35086e+07	2.61609e+07	2.55378e+07	3.10059e+07	4.07031e+07	3.21002e+07	3.49484e+07	4.30671e+07	4.73029e+07	4.56701e+07	3.80622e+07	5.00743e+07	5.24879e+07	4.48703e+07
59	2.60573e+08	2.80669e+08	3.38662e+08	3.57947e+08	3.1222e+08	3.22679e+08	2.45118e+08	2.26767e+08	2.55766e+08	2.77858e+08	2.87538e+08	2.64404e+08	1.47703e+08	3.66923e+08	4.09862e+08	3.76297e+08	3.35468e+08	3.31916e+08	3.69029e+08	3.53283e+08
60	2.55917e+07	2.12701e+07	1.70138e+07	3.0767e+07	3.35556e+07	3.45572e+07	3.39372e+07	3.4662e+07	3.83596e+07	5.20005e+07	5.06536e+07	3.90387e+07	3.55624e+07	3.97783e+07	5.13838e+07	4.7851e+07	4.40009e+07	4.64525e+07	5.91382e+07	5.81447e+07
61	293386	448766	461022	453544	576502	350432	706874	685946	644190	895298	987355	1.00324e+06	1.00572e+06	1.36083e+06	1.53402e+06	1.85087e+06	2.2152e+06	2.37005e+06	2.15521e+06	2.4027e+06
63	4.97514e+06	2.20652e+07	1.7047e+07	1.99356e+07	1.63933e+07	1.47585e+07	1.42963e+07	1.69811e+07	1.20027e+07	1.32017e+07	2.06386e+07	2.66709e+07	2.04066e+07	3.13609e+07	1.75523e+07	1.74119e+07	1.95524e+07	1.73427e+07	2.98044e+07	2.408e+07
64	642399	729140	769780	321550	721584	286853	344721	305789	233801	259505	364646	330736	1.42307e+06	364217	387637	504935	851566	1.57365e+06	2.10775e+06	1.99825e+06
66	5.83317e+06	5.31613e+06	5.74539e+06	6.85619e+06	1.02946e+07	9.06358e+06	1.05243e+07	8.65207e+06	1.2061e+07	7.43612e+06	9.59041e+06	1.15303e+07	7.35925e+06	8.34122e+06	8.07541e+06	1.03319e+07	1.15722e+07	1.0718e+07	1.07326e+07	1.53425e+07
67	3.33501e+07	4.32617e+07	4.78123e+07	4.40269e+07	4.08876e+07	4.31186e+07	4.20081e+07	5.31137e+07	4.34777e+07	4.29169e+07	5.34879e+07	6.44684e+07	5.45707e+07	4.94207e+07	4.56503e+07	5.01862e+07	1.02936e+08	5.87295e+08	7.45571e+08	7.7854e+08
68	4.51256e+08	4.92326e+08	4.8137e+08	4.75427e+08	4.57072e+08	4.65438e+08	4.96996e+08	7.07696e+08	5.84812e+08	5.11539e+08	7.08633e+08	7.34032e+08	6.47104e+08	5.52139e+08	5.01584e+08	5.41413e+08	5.45402e+08	5.58009e+08	8.08222e+08	6.43856e+08
69	73877.9	84280.4	31839.7
70	1.4175e+06	1.19441e+06	1.41251e+06	1.90381e+06	3.80201e+06	4.13929e+06	4.43756e+06	4.23293e+06	4.19867e+06	4.04182e+06	5.03309e+06	4.84853e+06	4.31862e+06	4.06943e+06	4.7768e+06	4.10976e+06	4.37894e+06	4.44558e+06	5.19886e+06	4.26224e+06
72	2.49348e+06	3.3509e+06	6.11926e+06	3.0791e+06	2.11915e+06	9.16388e+06	5.548e+06	4.85564e+06	9.28507e+06	7.2607e+06	9.77922e+06	2.29926e+07	2.63874e+07	1.55262e+07	2.05081e+07	2.83138e+07	4.07775e+07	2.81287e+07	3.48252e+07	3.03378e+07
73	8.45e+06	9.06443e+06	3.63314e+06	1.29086e+07	1.95265e+07	7.8257e+06	1.12748e+07	1.85759e+07	1.28411e+07	1.78686e+07	1.83188e+07	1.80521e+07	1.77871e+07	2.32607e+07	1.92826e+07	2.35544e+07	2.01738e+07	1.87941e+07	1.98728e+07	2.29002e+07
74	7.03312e+06	7.6887e+06	8.40669e+06	8.57677e+06	8.66009e+06	8.73024e+06	4.47123e+06	1.02417e+07	9.43229e+06	9.18911e+06	3.91665e+06	4.14299e+06	3.96626e+06	4.34192e+06	5.26148e+06	5.07364e+06	5.85406e+06	1.6054e+07	2.54399e+07	1.93369e+07
75	2.6817e+06	3.06564e+06	7.0421e+06	7.42863e+06	5.75711e+06	7.40585e+06	8.1227e+06	4.07883e+06	5.44326e+06	5.73566e+06	1.34152e+07	1.22446e+07	1.62943e+07	2.11128e+07	1.21313e+07	1.17616e+07	1.56778e+07	1.8805e+07	1.94888e+07	1.88586e+07
79	9.26983e+08	1.0023e+09	1.03336e+09	1.103e+09	1.06004e+09	1.09459e+09	1.16481e+09	1.59489e+09	1.36378e+09	1.55968e+09	2.51651e+09	2.87963e+09	2.38931e+09	2.20282e+09	2.47512e+09	2.80082e+09	2.88376e+09	3.20692e+09	4.79396e+09	4.56096e+09
80	1.35164e+07	1.0168e+07	1.51059e+07	2.41321e+07	2.30384e+07	3.15106e+07	3.63931e+07	5.27946e+07	4.92111e+07	5.10719e+07	7.40207e+07	6.43402e+07	5.37993e+07	6.23553e+07	5.96846e+07	7.83212e+07	1.14427e+08	1.50118e+08	2.83682e+08	1.98948e+08
81	1.05327e+07	1.49519e+07	1.62426e+07	2.07798e+07	2.40807e+07	3.27838e+07	4.34682e+07	3.14099e+07	4.60023e+07	2.77766e+07	5.91691e+07	4.90052e+07	4.97615e+07	5.15383e+07	7.16708e+07	7.05936e+07	8.06751e+07	6.82106e+07	9.67219e+07	9.22736e+07
83	126648	111788	108709	131956	118006	968489	264280	218569	518572	145151	855152	625504	659263	263923	828685	6.30359e+06	5.03694e+06	587193	733519	1.05397e+06
84	1.32134e+08	1.3008e+08	1.50474e+08	1.50465e+08	1.60133e+08	1.4034e+08	1.53363e+08	1.72296e+08	1.46073e+08	1.82187e+08	2.12171e+08	1.82023e+08	1.64179e+08	1.50304e+08	1.65947e+08	1.64021e+08	1.60459e+08	1.5574e+08	2.14974e+08	1.79599e+08
86	707870	785052	761371	696939	631077	1.25947e+06	641263	2.25935e+06	1.58053e+06	1.25671e+06	916783	1.15948e+06	1.5957e+06	1.17264e+06	1.34956e+06	993655	835008	1.663e+06	2.08915e+06	1.64685e+06
87	127560	108132	144970				3.15
89	2.11876e+07	2.07394e+07	2.99111e+07	2.79378e+07	3.73153e+07	5.36999e+07	4.87991e+07	4.86522e+07	5.68096e+07	5.79558e+07	6.33173e+07	5.12498e+07	4.75136e+07	6.91535e+07	8.64042e+07	8.04006e+07	7.95234e+07	8.33447e+07	9.53972e+07	8.15147e+07
90	1.00803e+07	8.76636e+06	1.09112e+07	9.91578e+06	1.29489e+07	1.43338e+07	1.7763e+07	7.59423e+06	7.89585e+06	1.18147e+07	1.58983e+07	1.17785e+07	9.41809e+06	1.04203e+07	9.76668e+06	1.83005e+07	2.044e+07	3.46681e+07	3.68698e+07	4.24842e+07
91	2.63235e+06	3.44847e+06	3.34701e+06	3.46872e+06	4.67581e+06	4.05874e+06	3.19781e+06	3.53113e+06	3.90712e+06	3.54853e+06	3.76018e+06	4.2169e+06	2.59359e+06	3.94051e+06	4.36449e+06	5.48045e+06	4.34181e+06	5.76531e+06	7.24739e+06	4.36338e+06
92							33.2352
93	1.33582e+07	1.63752e+07	1.7162e+07	1.74229e+07	1.75478e+07	2.16454e+07	2.16784e+07	2.14644e+07	2.12078e+07	2.54753e+07	2.32644e+07	2.19122e+07	2.12271e+07	2.01649e+07	1.92106e+07	1.7683e+07	2.21325e+07	1.98709e+07	2.51893e+07	2.36501e+07
95	1.67327e+07	1.07936e+07	2.11342e+07	1.44427e+07	2.9152e+07	2.59007e+07	2.73072e+07	2.95068e+07	3.69592e+07	3.84165e+07	3.37618e+07	2.75367e+07	3.12712e+07	2.47471e+07	3.62384e+07	3.76637e+07	2.97781e+07	3.62849e+07	4.65917e+07	4.35009e+07
97	2.37666e+07	2.9417e+07	2.40211e+07	3.55018e+07	3.17832e+07	3.65942e+07	4.16055e+07	1.0139e+08	1.05503e+08	7.59813e+07	9.19298e+07	1.33455e+08	1.25224e+08	1.49809e+08	1.45414e+08	1.64824e+08	1.82293e+08	1.68848e+08	2.08996e+08	1.93316e+08
98	4.01531e+07	1.8055e+07	2.31762e+07	3.61705e+07	3.23143e+07	3.48289e+07	3.96262e+07	4.59407e+07	4.50203e+07	5.18778e+07	6.74839e+07	6.93673e+07	6.45753e+07	6.05834e+07	7.15936e+07	8.12962e+07	8.74937e+07	8.73188e+07	1.30801e+08	9.41467e+07
99	2.75237e+06	2.83944e+06	2.86201e+06	3.63215e+06	3.15214e+06	2.98758e+06	3.28857e+06	2.78254e+06	2.79532e+06	3.23026e+06	4.04674e+06	3.78693e+06	2.74789e+06	3.25727e+06	3.50538e+06	3.27341e+06	3.17506e+06	3.29618e+06	4.27722e+06	4.46195e+06
100	1.00034e+08	1.29429e+08	1.67306e+08	1.07344e+08	1.44256e+08	1.51733e+08	1.66522e+08	1.36531e+08	1.29109e+08	2.19768e+08	2.02884e+08	1.73712e+08	2.62458e+08	1.41599e+08	2.24097e+08	2.67546e+08	2.39298e+08	3.5513e+08	3.50288e+08	4.07e+08
101	1.98252e+08	1.85231e+08	3.21568e+08	2.86037e+08	2.38122e+08	3.32757e+08	3.3669e+08	2.55182e+08	2.16522e+08	2.80975e+08	4.40321e+08	3.19263e+08	2.84458e+08	3.40432e+08	4.49692e+08	4.20203e+08	4.39738e+08	4.77077e+08	4.52617e+08	5.5901e+08
102	1.97082e+08	1.44888e+08	2.54655e+08	2.4761e+08	2.32679e+08	1.68132e+08	2.13056e+08	1.50797e+08	1.76187e+08	3.29615e+08	3.96211e+08	5.55702e+08	2.20161e+08	4.78184e+08	3.81539e+08	2.77635e+08	3.07212e+08	7.45441e+08	2.39628e+08	9.88169e+08
103	6.24902e+07	6.79847e+07	4.56689e+07	9.37735e+07	8.55697e+07	6.98766e+07	7.53573e+07	8.67894e+07	1.43225e+08	1.57509e+08	1.47387e+08	1.39512e+08	1.34579e+08	1.34714e+08	1.64131e+08	1.61325e+08	1.66416e+08	2.14841e+08	1.21207e+08	1.64356e+08
104	8.751e+07	1.03615e+08	1.06438e+08	1.00128e+08	1.19537e+08	1.14982e+08	1.03741e+08	1.22196e+08	1.12531e+08	1.19157e+08	1.59475e+08	1.86746e+08	1.64826e+08	1.63698e+08	1.43926e+08	1.72504e+08	1.71909e+08	1.68231e+08	2.50244e+08	2.07097e+08
105	8.0829e+07	6.3809e+07	1.09931e+08	1.28872e+08	1.23417e+08	1.41243e+08	1.29643e+08	1.45304e+08	1.19139e+08	1.29106e+08	1.23393e+08	1.25885e+08	1.38212e+08	1.52228e+08	1.57943e+08	1.45461e+08	1.65424e+08	1.80841e+08	1.85786e+08	1.9741e+08
106	7.11253e+08	8.13916e+08	7.42975e+08	7.98415e+08	7.92045e+08	7.82136e+08	8.74124e+08	1.02259e+09	8.1646e+08	7.87601e+08	1.02826e+09	9.66408e+08	8.35133e+08	9.18953e+08	9.17606e+08	9.67365e+08	1.05093e+09	1.05781e+09	1.39012e+09	1.1988e+09
107	1.78815e+07	2.77797e+07	2.59623e+07	2.60983e+07	3.14904e+07	3.31835e+07	4.82383e+07	4.0634e+07	3.91888e+07	4.08447e+07	4.45327e+07	3.77932e+07	5.12201e+07	4.46668e+07	4.2346e+07	5.2562e+07	5.08373e+07	5.29375e+07	7.5348e+07	7.71491e+07
108	1.56347e+06	1.10342e+07	7.66563e+06	7.84153e+06	1.2052e+07	1.37622e+07	1.25995e+07	1.2866e+07	1.5238e+07	2.12494e+07	2.72904e+07	2.73579e+07	3.13308e+07	2.74031e+07	3.28768e+07	3.13459e+07	3.89867e+07	3.35966e+07	4.07465e+07	2.98888e+07
109	1.46502e+07	1.45086e+07	1.54615e+07	1.65737e+07	2.20049e+07	2.49912e+07	1.95521e+07	2.78264e+07	2.6562e+07	2.2934e+07	2.3731e+07	2.28605e+07	1.91481e+07	2.66026e+07	2.09439e+07	2.64737e+07	2.40179e+07	2.22908e+07	2.03488e+07	2.05243e+07
110	1.15692e+09	1.10021e+09	1.15562e+09	1.16131e+09	1.20389e+09	1.33078e+09	1.31624e+09	1.10928e+09	1.13995e+09	1.16745e+09	1.2288e+09	1.12162e+09	9.77817e+08	1.07867e+09	1.20051e+09	1.1801e+09	1.05982e+09	1.08161e+09	1.04705e+09	1.06025e+09
111												2699.96
112	1.46599e+08	5.80213e+07	6.92273e+07	5.97017e+07	7.34008e+07	5.82016e+07	6.6451e+07	7.54606e+07	6.86349e+07	6.01647e+07	7.93849e+07	6.53833e+07	4.84205e+07	6.11848e+07	6.09281e+07	7.98141e+07	8.40459e+07	8.13517e+07	1.16761e+08	1.06265e+08
113	2.71883e+06	3.34284e+06	2.79118e+06	4.45015e+06	1.12222e+06	1.39982e+06	1.3074e+06	2.03e+06	2.92088e+06	5.11891e+06	1.08227e+07	7.70433e+06	2.90755e+06	1.05889e+07	8.94298e+06	1.23982e+07	3.77471e+06	9.94832e+06	7.41895e+06	5.11611e+06
114	4.25095e+07	2.55497e+07	2.34826e+07	3.46783e+07	3.71157e+07	3.5849e+07	3.15186e+07	2.83908e+07	3.21534e+07	3.49507e+07	3.37814e+07	3.49256e+07	6.87577e+07	4.52376e+07	6.43365e+07	5.01585e+07	4.78515e+07	6.3612e+07	6.78409e+07	6.56014e+07
115	1.2613e+06	1.87239e+06	2.52725e+06	4.99233e+06	4.50398e+06	5.3501e+06	5.66616e+06	4.32378e+06	3.77614e+06	5.45248e+06	7.18253e+06	6.2431e+06	1.24304e+07	6.34063e+06	1.0223e+07	2.04878e+07	1.50908e+07	1.55662e+07	2.49313e+07	1.8023e+07
116	5.03794e+07	3.13897e+07	2.42484e+07	2.84217e+07	5.50404e+07	3.39633e+07	3.89423e+07	3.88224e+07	3.09848e+07	1.75215e+07	2.57619e+07	1.42605e+07	1.98476e+07	2.55998e+07	3.00546e+07	3.5117e+07	1.83886e+07	1.3041e+07	6.42569e+06	5.62978e+06
117	4.35203e+08	4.88559e+08	4.45369e+08	6.42612e+08	5.30144e+08	6.93452e+08	7.59802e+08	5.28178e+08	5.61892e+08	5.24834e+08	6.36019e+08	5.37756e+08	4.79448e+08	5.59204e+08	6.10407e+08	6.21134e+08	5.9712e+08	6.01839e+08	5.72244e+08	5.48738e+08
118	3.77058e+07	3.78121e+07	4.17009e+07	4.12307e+07	3.86098e+07	1.94474e+07	2.55302e+07	2.3622e+07	2.84805e+07	2.59394e+07	3.59313e+07	3.40576e+07	3.03955e+07	2.93399e+07	3.73846e+07	3.3115e+07	1.2505e+08	1.30421e+08	2.20976e+08	1.59822e+08
119	1.08507e+07	4.24567e+06	4.39188e+06	1.43927e+07	1.64282e+07	1.95251e+07	2.04712e+07	2.78862e+07	2.40039e+07	2.65985e+07	3.39905e+07	4.27371e+07	3.28836e+07	3.81053e+07	3.74443e+07	4.16745e+07	3.76204e+07	3.33852e+07	4.65719e+07	4.03692e+07
120	1.8867e+06	1.07842e+06	777707	607734	1.03091e+06	1.2754e+06	2.77342e+06	1.53224e+06	1.99768e+06	2.27892e+06	2.28387e+06	1.81625e+06	2.86984e+06	1.26638e+06	2.79942e+06	1.51998e+06	1.1081e+06	2.33293e+06	9.80429e+06	9.8115e+06
121	5.01864e+07	4.27032e+07	5.46784e+07	5.8042e+07	5.46283e+07	5.13107e+07	5.07459e+07	6.49191e+07	4.63166e+07	3.67534e+07	4.35826e+07	3.99348e+07	4.40614e+07	5.19804e+07	4.59367e+07	4.61362e+07	5.30934e+07	6.20204e+07	8.02913e+07	7.30396e+07
122	324808	486934	20680.9	156807	281609	395151	353831	949061	679735	835592	375254	106415	205584	129651	305282	666705	8.11947e+06	6.96981e+06	6.84725e+06	8.68487e+06
123	3.29377e+06	3.24469e+06	3.48728e+06	3.83012e+06	3.4575e+06	3.35063e+06	3.8267e+06	8.92538e+06	8.36283e+06	1.06487e+07	8.92861e+06	8.38606e+06	5.0218e+06	8.28774e+06	9.04911e+06	9.98546e+06	1.33234e+07	1.27581e+07	1.24835e+07	1.2144e+07
124	7.16955e+07	5.8794e+07	4.39458e+07	6.08867e+07	4.93522e+07	5.19497e+07	3.88781e+07	6.10005e+07	4.59971e+07	4.72235e+07	4.79736e+07	4.09233e+07	5.49852e+07	6.28192e+07	4.1989e+07	5.35223e+07	8.16189e+07	9.65295e+07	9.68507e+07	1.04925e+08
126	3.74919e+07	5.25075e+06	2.8021e+07	1.28328e+07	1.30698e+07	1.60242e+07	1.88956e+07	2.50858e+07	2.5296e+07	3.30625e+07	5.12239e+07	6.99067e+07	5.11742e+07	4.66145e+07	5.10855e+07	6.70426e+07	7.96605e+07	7.83254e+07	1.27794e+08	8.06961e+07
127	4981.58	3685.92	6107.54	79244.7	7716.02	115167	90418.3	63942.2	1.21174e+06	65317.1	53737.5	96958.1	127321	93155.9	80492.9	96243.3	116322	266918	114234	195085
129	3.81384e+06	4.19848e+06	3.43768e+06	1.02559e+07	8.45189e+06	4.74804e+06	1.24116e+07	8.90065e+06	1.40276e+07	9.37031e+06	1.18851e+07	1.12219e+07	1.13272e+07	1.31872e+07	1.54359e+07	1.71362e+07	2.15917e+07	1.99168e+07	1.84663e+07	2.1949e+07
130	3.46633e+06	1.00836e+07	5.15529e+06	2.43925e+06	2.52832e+06	1.07499e+07	4.08698e+06	3.15592e+06	4.19247e+06	5.95185e+06	3.57553e+06	6.82544e+06	6.16746e+06	5.91656e+06	6.63138e+06	1.04037e+06	7.78519e+06	5.47282e+06	1.04218e+07	1.80348e+07
131	1.44351e+08	1.58951e+08	1.86285e+08	2.15867e+08	1.8401e+08	2.90757e+08	2.92593e+08	2.70392e+08	1.9787e+08	2.10274e+08	2.74824e+08	2.08001e+08	2.46249e+08	2.24513e+08	2.32639e+08	2.19779e+08	2.25965e+08	2.31437e+08	2.48184e+08	2.54486e+08
132	636606	477908	433533	887912	2.6324e+06	1.76924e+06	3.52209e+06	4.678e+06	3.74165e+06	4.85717e+06	5.69796e+06	6.24854e+06	2.27144e+06	4.65135e+06	5.23684e+06	5.22755e+06	6.52241e+06	7.76489e+06	1.01439e+07	1.16502e+07
133	5.11766e+06	9.61575e+06	6.66862e+06	7.1724e+06	1.35604e+07	9.88045e+06	1.00615e+07	7.11705e+06	1.29728e+07	1.4292e+07	1.17616e+07	1.36273e+07	6.1144e+06	5.56497e+06	5.64e+06	1.80464e+07	1.06743e+07	1.38228e+07	1.84855e+07	2.51522e+07
134	4.15301e+06	7.97699e+06	7.49281e+06	7.23688e+06	6.08814e+06	6.11824e+06	6.54426e+06	1.00912e+07	1.15521e+07	1.03218e+07	1.17579e+07	1.1268e+07	9.20359e+06	7.91336e+06	7.58413e+06	7.31531e+06	7.69846e+06	7.64694e+06	1.19676e+07	8.39747e+06
135	136590	92982.3	74382.8
136	9.12813e+06	1.48395e+07	8.05226e+06	8.06396e+06	8.65334e+06	7.8852e+06	1.24717e+07	8.26933e+06	1.52871e+07	1.07935e+07	2.0462e+07	1.79878e+07	1.9242e+07	2.132e+07	1.84908e+07	2.71176e+07	2.42112e+07	3.02261e+07	2.41973e+07	2.82331e+07
137	9.063e+06	1.00634e+07	9.41871e+06	8.73709e+06	8.12294e+06	8.66577e+06	9.74726e+06	9.65134e+06	9.01666e+06	9.16558e+06	1.15643e+07	9.93235e+06	1.0089e+07	9.38478e+06	9.57495e+06	9.43341e+06	1.11634e+07	1.07306e+07	1.15467e+07	1.15102e+07
138	4.57651e+08	5.93555e+08	6.90553e+08	7.21812e+08	8.14793e+08	1.01045e+09	8.81978e+08	8.08253e+08	8.45805e+08	1.01567e+09	9.09295e+08	7.67315e+08	7.28517e+08	8.19442e+08	1.0559e+09	9.96099e+08	7.57496e+08	7.76992e+08	8.2579e+08	7.79633e+08
139	0		0
140	34616.8	3105.01	294979
141	4.57259e+06	5.08252e+06	2.90211e+06	6.6862e+06	5.7069e+06	2.57198e+06	5.73143e+06	9.02007e+06	6.15488e+06	6.21593e+06	8.02669e+06	4.14073e+06	4.63652e+06	5.75646e+06	3.75743e+06	3.67306e+06	3.13806e+06	5.48199e+06	7.16274e+06	7.79998e+06
143	8.95088e+07	1.2623e+08	1.39247e+08	1.67715e+08	1.49801e+08	1.31196e+08	1.02767e+08	1.09102e+08	1.2453e+08	1.24724e+08	2.02819e+08	1.60692e+08	1.63038e+08	1.6708e+08	1.58256e+08	1.80262e+08	1.48742e+08	1.81647e+08	1.44921e+08	2.41877e+08
144	1.18201e+07	1.28145e+07	7.6096e+06	1.17166e+07	1.02434e+07	2.28953e+07	2.22813e+07	2.49375e+07	2.09651e+07	3.29442e+07	2.3766e+07	1.83701e+07	2.56843e+07	2.62859e+07	3.30368e+07	3.26984e+07	3.59996e+07	3.96573e+07	3.83433e+07	6.42205e+07
145	12264.3	13813.4	37171	157266	58407.4	349917	442186	441501	294037	313164	369373	343282	303620	263798	306324	275622	298053	308872	272392	239617
146	3.18543e+06	760399	2.36849e+06	3.93686e+06	5.1507e+06	6.14215e+06	6.67597e+06	9.44437e+06	8.25555e+06	5.67787e+06	6.98126e+06	9.27614e+06	8.8678e+06	9.12271e+06	6.95439e+06	1.00518e+07	9.06003e+06	1.1038e+07	9.78165e+06	6.88524e+06
147	8.74196e+06	1.53251e+07	1.27408e+07	1.08293e+07	1.32617e+07	8.95193e+06	1.21636e+07	8.52222e+06	7.26691e+06	8.99271e+06	8.72885e+06	3.79842e+06	2.372e+06	1.68363e+06	5.3812e+06	1.66459e+07	1.92974e+07	1.55085e+07	2.06147e+07	1.97418e+07
148	17186	10078.3	7889.06	7490.84	13034	-57410.8	29974.8	18899.6	14286.5	9944	14777.9	11963.4	14641.4	16702.2	16564.2	18761.3	45917.2	47291.5	25207.8	31270.3
149	664372	1.48853e+06	1.80007e+07	1.74811e+06	2.52118e+06	4.70535e+06	2.34664e+07	6.12154e+06	1.49295e+07	1.51332e+07	1.82656e+07	1.08317e+07	2.51298e+07	2.68481e+07	3.9549e+07	5.23485e+07	4.62278e+07	6.35066e+07	6.31552e+07	8.13742e+07
150	6.28694e+08	6.38307e+08	8.60407e+08	5.74682e+08	5.61284e+08	5.59685e+08	7.51501e+08	1.09051e+09	9.32716e+08	7.79439e+08	1.18904e+09	1.20977e+09	1.13216e+09	1.15701e+09	1.22116e+09	1.64665e+09	1.49804e+09	1.61675e+09	2.24774e+09	2.17564e+09
153	1.32288e+06	931460	1.13754e+06	1.23031e+06	2.74964e+06	3.07418e+06	3.78639e+06	3.11305e+06	3.11237e+06	3.03872e+06	4.70984e+06	2.09385e+06	3.58657e+06	4.11179e+06	4.53695e+06	4.64723e+06	5.1592e+06	4.50135e+06	4.82717e+06	5.24213e+06
154	1.47245e+07	5.01217e+06	2.12567e+07	2.00805e+07	8.03975e+06	3.15845e+07	2.30198e+07	1.19602e+08	3.73166e+07	3.68524e+07	2.83168e+07	6.59407e+07	2.3682e+07	2.25684e+07	2.64311e+07	4.19891e+07	5.60361e+07	6.19374e+07	9.12796e+07	6.19752e+07
155	119536	142402	132067	163797	166858	170312	374621	2.97141e+06	1.72638e+06	842104	979310	1.19309e+06	1.00158e+06	1.02132e+06	905805	386148	508303	1.01711e+06	1.72503e+06	1.90795e+06
156	7.44268e+06	5.88044e+06	9.3382e+06	7.8997e+06	1.31055e+07	1.38395e+07	1.84912e+07	2.43028e+07	2.59066e+07	1.98294e+07	3.29392e+07	4.50701e+07	2.92291e+07	3.84236e+07	2.74361e+07	4.14196e+07	4.40125e+07	6.35004e+07	5.62292e+07	4.89589e+07
157	8.99608e+06	9.0746e+06	1.19438e+07	1.36806e+07	1.3915e+07	1.89111e+07	1.96581e+07	1.81804e+07	1.19487e+07	2.37913e+07	2.91928e+07	2.28606e+07	1.80331e+07	2.48561e+07	2.94064e+07	2.5383e+07	2.7064e+07	2.45756e+07	4.6859e+07	3.7773e+07
158	4.98275e+06	7.05489e+06	4.01654e+06	3.78987e+06	6.58486e+06	6.78612e+06	9.46347e+06	1.07114e+07	1.30706e+07	1.17526e+07	9.53487e+06	9.68847e+06	3.13974e+06	1.11383e+07	9.36858e+06	1.69888e+07	1.809e+07	1.96657e+07	2.35692e+07	1.41934e+07
159	4.61683e+07	7.0998e+07	6.64656e+07	6.90743e+07	1.22849e+08	1.04405e+08	1.01734e+08	1.38264e+08	1.65151e+08	1.63045e+08	3.65467e+08	6.98021e+07	1.85068e+08	2.13975e+08	2.57601e+08	2.46751e+08	1.88415e+08	2.6723e+08	2.23583e+08	1.54031e+08
160	9905.23	4550.92	33756.9	18711.4	13673.2	16100.4	12231.7	16096.8	15697.1	19351.1	17944.7	16836.1	14658.3	18678.8	9109.71	-184117	-16774.3	23604.6	27093.8	32171.6
162	2.66647e+07	2.92663e+07	2.82352e+07	2.30044e+07	2.88163e+07	3.15973e+07	3.277e+07	3.56893e+07	3.88055e+07	4.00458e+07	6.30057e+07	6.57268e+07	4.12912e+07	5.83568e+07	5.98116e+07	7.98978e+07	6.93227e+07	5.46315e+07	5.89061e+07	6.17937e+07
165	1.08341e+08	1.22652e+08	1.43757e+08	1.10662e+08	7.72141e+07	1.02641e+08	1.01276e+08	9.25629e+07	1.36304e+08	1.57679e+08	1.56097e+08	1.75954e+08	1.64442e+08	1.4136e+08	1.40936e+08	1.23036e+08	1.11612e+08	1.22751e+08	1.27757e+08	1.35633e+08
166	1.18723e+07	1.69771e+07	1.56857e+07	1.59261e+07	1.66742e+07	2.0202e+07	2.22319e+07	2.00157e+07	2.23966e+07	2.11556e+07	3.29575e+07	2.66837e+07	1.94458e+07	2.18641e+07	2.60897e+07	2.53896e+07	2.60222e+07	2.74744e+07	3.67591e+07	3.80959e+07
167	4.35236e+07	4.93236e+07	4.20541e+07	5.04479e+07	4.33103e+07	4.28249e+07	6.02598e+07	8.79418e+07	8.78998e+07	9.99611e+07	1.1567e+08	1.30343e+08	1.45969e+08	1.42048e+08	1.63974e+08	1.90328e+08	1.94185e+08	1.93026e+08	3.08282e+08	2.09968e+08
168	4.08563e+06	3.86037e+06	4.14384e+06	4.75863e+06	6.43784e+06	2.94583e+06	1.25075e+07	7.12158e+06	7.70813e+06	6.19767e+06	1.30045e+07	1.13562e+07	7.39286e+06	1.09913e+07	7.35454e+06	7.49526e+06	8.35029e+06	1.51743e+07	2.19554e+07	2.48607e+07
169	9.46027e+07	1.16364e+07	2.15982e+06	3.41347e+06	3.24362e+06	2.09592e+06	1.27918e+06	1.77421e+06	5.14317e+06	2.15225e+06	5.20036e+06	4.56104e+06	4.33381e+06	6.17284e+06	7.6812e+06	5.78019e+06	8.62926e+06	7.2778e+06	4.76486e+06	6.08567e+06
170	4.94608e+07	6.83685e+07	7.15812e+07	5.22122e+07	5.90259e+07	8.0921e+07	6.36776e+07	7.32062e+07	6.26918e+07	6.83056e+07	8.72636e+07	6.88804e+07	7.758e+07	1.01193e+08	9.92893e+07	8.72019e+07	9.26137e+07	1.14821e+08	1.35267e+08	1.26581e+08
171	1.58995e+08	1.60782e+08	1.55589e+08	1.84834e+08	1.89516e+08	2.4456e+08	1.65829e+08	1.77847e+08	1.92771e+08	2.32958e+08	3.26305e+08	4.29487e+08	3.41435e+08	3.34425e+08	4.84378e+08	3.84444e+08	3.04974e+08	6.04812e+08	8.77258e+08	1.04525e+09
173	6.76786e+07	7.36273e+07	5.27035e+07	1.67335e+08	2.3596e+08	9.19152e+07	9.05137e+07	1.77395e+08	1.69526e+08	1.66895e+08	2.91451e+08	3.9072e+08	4.06288e+08	3.74036e+08	4.52995e+08	5.92173e+08	6.73146e+08	7.52546e+08	1.0654e+09	1.09072e+09
174	1.48835e+08	1.54191e+08	1.70996e+08	1.71138e+08	2.09194e+08	2.26373e+08	3.20101e+08	2.95934e+08	2.81365e+08	2.49527e+08	2.3389e+08	1.93632e+08	2.02457e+08	2.23006e+08	1.89592e+08	2.0963e+08	2.10075e+08	2.53242e+08	2.8643e+08	2.83786e+08
175	980581	792854	1.08317e+06	705071	743989	1.10868e+06	2.08538e+06	1.5323e+06	1.65041e+06	1.35607e+06	1.8767e+06	1.02547e+06	2.75244e+06	2.93518e+06	2.67156e+06	2.81649e+06	2.73795e+06	2.93129e+06	2.43393e+06	3.03094e+06
176		10.7063	1114.96		568.214	636965	576080	200414	193958	685614	805423	613808	515521	763490	1.58244e+06	1.01598e+06	989079	3.30476e+06	2.09989e+06	1.72075e+06
177	-1.49361e+07	-1.04773e+07	-6.48968e+06					342.804
178	3.45548e+06	6.18343e+06	1.21398e+06	7.2414e+06	7.16588e+06	7.91451e+06	1.16774e+07	9.86054e+06	7.6194e+06	5.57469e+06	4.07175e+06	2.65368e+06	6.96844e+06	6.66926e+06	3.27537e+06	4.03343e+06	3.31586e+06	1.56722e+06	968108	2.24381e+06
179	2.56497e+06	5.30711e+06	3.45346e+06	1.08233e+07	1.37466e+07	1.39582e+07	1.5639e+07	1.94881e+07	1.96866e+07	2.5831e+07	3.73087e+07	4.33809e+07	6.97518e+06	5.07311e+07	1.23709e+07	1.74428e+07	6.68309e+07	6.32098e+07	1.01657e+08	1.12822e+08
181	6.41879e+06	8.19605e+06	6.39568e+06	7.14271e+06	2.47618e+06	2.17254e+07	1.80103e+07	1.97822e+07	7.67638e+06	3.42229e+07	1.69623e+07	1.97741e+07	3.79192e+07	3.77596e+07	4.24618e+07	6.29225e+07	5.68872e+07	3.22246e+07	5.37446e+07	4.50562e+07
182	1.83385e+06	1.32757e+06	752294				3988.04
183	1.0831e+07	4.09806e+07	2.48602e+07	5.14978e+07	7.08245e+07	9.61146e+07	1.26143e+08	1.78543e+08	1.11654e+08	1.02539e+08	1.82088e+08	1.96274e+08	2.02111e+08	1.57544e+08	1.71154e+08	2.02592e+08	1.86482e+08	2.06135e+08	2.55637e+08	2.08026e+08
184	4.84578e+06	3.83712e+06	2.61778e+06	1.84585e+06	2.40689e+06	1.88227e+06	1.9483e+06	1.51111e+06	1.63941e+06	2.52724e+06	2.70796e+06	4.14318e+06	3.24724e+06	5.1542e+06	4.97375e+06	5.22203e+06	5.00892e+06	4.95801e+06	6.73045e+06	1.08949e+07
185	1.01447e+08	3.50101e+08	4.29359e+08	3.30899e+08	3.62091e+08	4.37043e+08	4.20608e+08	4.58066e+08	4.01216e+08	4.48481e+08	5.60956e+08	5.89037e+08	4.56776e+08	4.24014e+08	4.1292e+08	4.52099e+08	4.91472e+08	3.97804e+08	5.25749e+08	4.01878e+08
186	2.23728e+07	4.90269e+06	5.85554e+06	1.03824e+07	1.84171e+07	1.19049e+07	6.82138e+06	1.80064e+07	5.07771e+06
188	67752.2	180289	47973.1	518984	558304	591831	585178	1.61814e+06	590848	1.35836e+06	778144	139194	181591	4.05705e+06	192248	134528	109107	482228	667822	716361
189	1.82802e+06	1.73789e+06	1.79821e+06	1.83613e+06	1.87164e+06	2.12101e+06	1.98525e+06	3.55218e+06	2.67734e+06	2.97962e+06	2.21069e+06	1.91851e+06	620547	716511	442584	445277	469052	2.25169e+06	2.29875e+06	1.98163e+06
191	1.20186e+06	934881	888344	808579	815638	1.87075e+06	1.80662e+06	2.87288e+06	2.14265e+06	1.89007e+06	2.84257e+06	3.18325e+06	2.15442e+06	1.57576e+06	935477	1.68734e+06	1.11143e+06	2.44268e+06	2.83949e+06	2.24736e+06
193	227383	373677	317856	337139	520184	468136	773870	416283	381940	397587	585944	338536	1.19848e+06	435422	532510	1.51144e+06	1.47983e+06	1.89861e+06	2.25836e+06	1.97151e+06
194	1.79158e+08	2.48728e+08	2.47913e+08	3.39246e+08	2.06341e+08	2.03583e+08	2.54057e+08	2.13457e+08	2.92652e+08	3.06077e+08	4.24299e+08	2.42815e+08	3.86467e+08	4.72437e+08	5.07792e+08	5.11269e+08	6.4811e+08	5.94648e+08	7.48587e+08	7.17933e+08
195	2.39733e+07	2.83782e+07	3.07934e+07	3.12876e+07	3.50714e+07	3.76354e+07	4.6122e+07	4.50108e+07	4.23717e+07	3.5861e+07	5.41999e+07	4.61269e+07	4.10606e+07	3.68325e+07	3.63834e+07	5.37726e+07	6.31254e+07	5.91896e+07	6.34047e+07	6.09008e+07
196	722006	1.07478e+06	680970	1.64349e+06	1.71476e+06	1.60253e+06	1.92306e+06	720787	1.5797e+06	1.98195e+06	2.83157e+06	884545	785266	819923	778110	749171	847822	1.50053e+06	3.32402e+06	2.99958e+06
197	2.47411e+06	3.20779e+06	1.26668e+06	2.45716e+06	3.73058e+06	1.27108e+07	2.65681e+06	2.67665e+06	4.1123e+06	5.06107e+06	4.4908e+06	6.33523e+06	3.27868e+06	5.23131e+06	6.53613e+06	9.13943e+06	1.09477e+07	1.30217e+07	1.3075e+07	1.24132e+07
198	1.96502e+07	1.87735e+07	2.2761e+07	3.93967e+06	1.86324e+07	1.36698e+07	1.15888e+07	1.76152e+07	2.66484e+07	3.43993e+07	4.7297e+07	4.21154e+07	3.6402e+07	3.88504e+07	3.86587e+07	4.41839e+07	5.97239e+07	4.84931e+07	6.80975e+07	5.87581e+07
199	9.61663e+07	9.94465e+07	6.74694e+08	3.03379e+07	3.32503e+07	2.47285e+07	3.16477e+07	3.72185e+07	4.22077e+07	5.05296e+07	5.25979e+07	6.04902e+07	7.26684e+07	7.64838e+07	7.90646e+07	9.51998e+07	1.18522e+08	9.54562e+07	1.38773e+08	1.05288e+08
200	8.12103e+07	7.73053e+07	8.07263e+07	7.25738e+07	8.54321e+07	9.17381e+07	9.10776e+07	1.19022e+08	7.91967e+07	1.04573e+08	2.38159e+08	3.04049e+08	1.83819e+08	1.45504e+08	1.335e+08	1.43076e+08	1.37852e+08	1.51768e+08	2.78292e+08	2.1105e+08
201	3.46344e+06	6.38992e+06	4.25711e+06	4.18584e+06	4.66837e+06	6.49759e+06	9.24949e+06	1.07968e+07	1.40897e+07	1.62261e+07	1.65667e+07	1.43266e+07	1.25929e+07	1.2523e+07	1.47921e+07	1.40879e+07	2.03969e+07	2.47293e+07	2.95365e+07	3.7733e+07
202	7.54797e+07	6.70913e+07	6.46772e+07	7.17974e+07	5.23825e+07	1.03143e+08	1.07821e+08	1.13801e+08	1.04269e+08	1.18927e+08	1.49168e+08	1.0924e+08	1.13492e+08	1.27214e+08	1.67971e+08	1.83701e+08	2.60493e+08	1.78395e+08	2.3927e+08	3.48167e+08
203	4.96499e+08	5.56849e+08	5.54343e+08	5.33789e+08	5.32278e+08	6.79337e+08	6.96806e+08	7.65018e+08	8.76951e+08	7.56139e+08	9.6399e+08	7.48091e+08	7.747e+08	7.75144e+08	7.67853e+08	7.97668e+08	7.81155e+08	8.62661e+08	1.18929e+09	1.03081e+09
206	2.08988e+07	2.14889e+07	2.50669e+07	3.6713e+07	3.70284e+07	4.42806e+07	4.22591e+07	3.50775e+07	6.54969e+07	5.56518e+07	5.70128e+07	5.11211e+07	6.6072e+07	7.53519e+07	6.13902e+07
207	1.45974e+06	1.68652e+06	1.68609e+06	1.85835e+06	1.82369e+06	1.92881e+06	1.96202e+06	1.73119e+06	1.80271e+06	2.19184e+06	1.86974e+06	1.19137e+06	1.52723e+06	3.90104e+06	4.0642e+06	1.77353e+06	1.61032e+06	4.52099e+06	5.42439e+06	3.88715e+06
208	2.93904e+06	3.55915e+06	3.12668e+06	3.31715e+06	5.41889e+06	2.53553e+06	2.53575e+06	2.45044e+06	2.68435e+06	2.66932e+06	3.52018e+06	2.79321e+06	3.3463e+06	2.23047e+06	2.69238e+06	8.85685e+06	3.75023e+06	5.60971e+06	5.41646e+06	6.21088e+06
209	4.23451e+06	3.05306e+06	1.64187e+06	1.00643e+07	8.19075e+06	9.86273e+06	1.28671e+07	1.31935e+07	7.51468e+06	9.56913e+06	1.01403e+07	171730	688649	157825	163456	226915	5.55482e+06	6.43286e+06	8.63836e+06	9.06968e+06
210	5.43787e+07	6.5167e+07	6.95963e+07	6.59024e+07	7.00969e+07	7.79331e+07	9.1627e+07	1.5491e+08	1.37485e+08	1.36117e+08	1.77381e+08	1.98434e+08	1.86657e+08	1.53383e+08	1.36591e+08	1.36428e+08	1.37072e+08	1.36811e+08	2.13017e+08	1.84669e+08
211	5.85331e+07	5.33675e+07	5.56597e+07	6.96403e+07	6.36422e+07	7.40705e+07	5.74404e+07	5.17361e+07	3.16213e+07	4.30229e+07	1.02975e+08	6.04486e+07	4.56943e+07	1.17581e+07	4.66135e+07	4.64769e+07	5.92077e+07	-1.85671e+07	5.81867e+07	2.29467e+07
212	1.69792e+07	2.12482e+07	4.18778e+07	4.38155e+07	3.69685e+07	7.38686e+07	4.13788e+07	1.00352e+08	6.05925e+07	1.25425e+08	1.78945e+08	1.9193e+08	1.7532e+08	1.08451e+08	6.04379e+07	3.13627e+07	6.94555e+07	6.18592e+07	6.89778e+07	7.55701e+07
213	1.65498e+06	1.67132e+06	1.67883e+06	1.02855e+06	1.21853e+06	1.32716e+06	904848	657900	1.1538e+06	590335	1.13633e+06	-46675.4	-1.32107e+06	3.72829e+06	2.26459e+06	2.73102e+06	2.5974e+06	5.56387e+06	2.63577e+06	3.47585e+06
215	1.36131e+07	2.27374e+07	1.0681e+07	1.72668e+07	1.89726e+07	2.03905e+07	3.31197e+07	2.8267e+07	1.38762e+07	2.74594e+07	2.69983e+07	1.8532e+07	2.47887e+07	2.74163e+07	3.14259e+07	3.39142e+07	2.78585e+07	3.15295e+07	2.75862e+07	3.45274e+07
216	1.06343e+08	8.16355e+07	9.45849e+07	1.29797e+08	1.15966e+08	1.33765e+08	1.33081e+08	1.23781e+08	1.2793e+08	1.34973e+08	1.52205e+08	1.60005e+08	1.51506e+08	1.75161e+08	1.96263e+08	2.42577e+08	2.18929e+08	2.2036e+08	3.06831e+08	3.04252e+08
217	3.80667e+06	2.92539e+06	3.7066e+06	3.34759e+06	5.00835e+06	8.4576e+06	6.25191e+06	6.57641e+06	6.48954e+06	1.87284e+07	8.61281e+06	6.68535e+06	9.67139e+06	8.18337e+06	1.09171e+07	1.31965e+07	1.43549e+07	1.35211e+07	1.98649e+07	1.81747e+07
218	1932.95	12649.2	0	-5542.29														116.202	-45523.5	159.737
219	209295	305423	225817	639475	604263	768036	950393	799041	861847	810504	986566	324144	285064	1.41708e+06	257152	1.14937e+06	1.27669e+06	1.22492e+06	1.34292e+06	1.20824e+06
220	1.32546e+07	1.16434e+07	1.08057e+07	1.23197e+07	1.038e+07	1.24935e+07	1.2798e+07	1.52014e+07	1.29973e+07	1.15629e+07	1.49042e+07	8.52202e+06	1.20637e+07	1.18378e+07	1.09923e+07	1.15582e+07	1.16177e+07	1.91815e+07	1.79131e+07	1.50591e+07
221	2.35557e+07	1.26058e+07	1.14114e+07	1.56799e+07	2.70913e+07	3.60192e+07	4.5455e+07	5.92768e+07	3.98129e+07	4.43297e+07	6.52128e+07	1.10576e+08	9.65402e+07	1.0118e+08	7.89959e+07	1.09156e+08	1.51036e+08	1.27333e+08	2.40213e+08	2.01163e+08
222	5.96358e+07	5.94219e+07	6.28723e+07	9.55961e+07	7.80087e+07	7.70333e+07	5.92247e+07	5.29604e+07	5.59424e+07	6.98182e+07	9.70113e+07	6.92142e+07	4.52628e+07	8.55224e+07	6.65734e+07	7.29269e+07	1.0565e+08	9.01949e+07	1.00775e+08	1.0922e+08
223	1.81263e+08	1.74769e+08	1.72329e+08	1.78167e+08	9.77679e+07	1.75684e+08	2.75218e+08	2.23586e+08	1.35301e+08	1.13111e+08	1.73741e+08	1.76897e+08	1.55117e+08	1.90762e+08	2.35411e+08	3.0429e+08	2.56519e+08	2.75332e+08	2.95193e+08	2.91798e+08
225	4.68849e+07	5.14803e+07	5.16198e+07	6.11806e+07	6.85123e+07	1.01126e+08	1.17567e+08	6.19387e+07	9.36685e+07	1.02604e+08	1.78724e+08	1.95533e+08	1.29412e+08	4.87362e+07	1.41967e+08	1.46908e+08	1.54243e+08	3.09611e+08	5.9875e+08	3.98271e+08
226	9.49377e+06	8.6339e+06	6.11771e+06	8.00695e+06	3.29271e+06	9.1772e+06	1.54189e+07	1.46454e+07	1.46853e+07	1.66883e+07	1.50351e+07	1.40267e+07	1.49295e+07	1.65179e+07	1.58752e+07	1.61107e+07	1.60129e+07	2.05452e+07	1.72363e+07	1.73344e+07
227	5830.43	10415.5	15860.8	18541	13630.7	32711.5	55379.7	58916.5	76691.9	34591.6	41551.9	29948	36010.6	63012.8	36001.5	36802	50433	105767	122104	100579
229	5.39084e+08	5.64312e+08	5.61509e+08	6.03914e+08	6.58967e+08	7.15354e+08	7.47783e+08	1.0023e+09	7.97796e+08	8.03894e+08	1.47218e+09	1.58272e+09	1.2492e+09	1.04746e+09	1.16033e+09	1.13932e+09	1.21007e+09	9.83007e+08	1.38783e+09	1.17494e+09
230	1.1896e+07	1.01292e+07	7.38287e+06	2.45886e+07	1.24541e+07	2.41679e+07	6.30066e+07	6.04942e+07	5.35262e+07	3.8537e+07	9.06551e+07	1.10881e+08	9.81361e+07	6.62743e+07	7.8907e+07	9.82866e+07	1.3083e+08	9.23378e+07	1.3686e+08	5.85003e+07
231	6.08136e+08	6.30846e+08	6.64159e+08	6.35494e+08	7.29476e+08	7.65341e+08	6.49374e+08	6.76052e+08	7.20239e+08	7.07803e+08	1.00966e+09	9.21316e+08	8.46166e+08	8.20355e+08	9.30143e+08	1.06833e+09	9.67195e+08	1.04585e+09	1.07213e+09	1.06503e+09
232	115.966	1207.29	4472.85
233	9.04186e+06	3.58505e+06	1.03904e+07	1.00431e+07	8.22651e+06	8.86872e+06	7.73777e+06	9.08425e+06	3.45166e+06	3.99315e+06	4.14336e+06	2.71166e+06	1.40133e+07	1.06472e+07	1.2383e+07	1.61664e+07	2.45767e+07	2.21647e+07	2.88973e+07	2.94283e+07
234	2.32816e+06	3.19785e+06	3.21352e+06	7.37802e+06	4.96703e+06	1.01355e+07	1.38584e+07	9.254e+06	1.02829e+07	1.19321e+07	1.78139e+07	1.16001e+07	8.0946e+06	9.22227e+06	1.233e+07	1.5487e+07	3.21536e+07	2.21019e+07	3.33195e+07	4.82055e+07
235	1.23013e+07	1.218e+07	2.763e+06	3.54765e+06	5.82984e+06	6.55372e+06	1.67005e+06	2.74497e+06	3.38056e+06	3.83808e+06	4.12624e+06	5.04413e+06	5.92543e+06	5.34516e+06	7.70238e+06	1.93344e+07	1.06392e+07	1.44569e+07	1.4059e+07	1.39235e+07
236	7.44413e+07	8.90082e+07	9.23992e+07	1.28018e+08	1.17097e+08	1.29599e+08	1.39362e+08	1.34648e+08	1.1514e+08	1.5302e+08	1.79068e+08	2.28628e+08	1.97791e+08	2.15548e+08	1.93939e+08	2.46159e+08	2.40552e+08	2.23339e+08	1.51015e+08	1.17188e+08
237	2.39828e+07	3.67084e+07	3.85945e+07	4.75882e+07	5.12124e+07	7.23658e+07	1.03881e+08	8.01876e+07	9.6131e+07	1.25942e+08	1.81189e+08	1.47524e+08	1.7962e+08	2.08247e+08	2.29344e+08	2.41932e+08	2.50762e+08	3.03188e+08	3.09811e+08	4.19645e+08
238	7.66501e+06	9.01019e+06	1.30796e+07	1.35022e+07	7.31171e+06	2.11609e+07	6.45326e+07	2.71298e+07	3.61924e+07	2.09754e+07	2.25057e+07	4.56343e+07	4.46599e+07	5.45968e+07	4.3662e+07	4.2537e+07	8.55758e+07	5.76311e+07	7.99291e+07	1.36919e+08
242		8755.92
244	296760	263361	253039	393376	391576	505559	702190	560804	598722	506895	881558	648445	1.47043e+06	662833	513254	1.91342e+06	1.38835e+06	771329	856011	1.02028e+06
249	5.7236e+07	8.53154e+07	6.55126e+07	6.90122e+07	6.56898e+07	7.45595e+07	1.09008e+08	1.11865e+08	8.99745e+07	8.69842e+07	1.54311e+08	1.21313e+08	1.51593e+08	8.97919e+07	1.25777e+08	1.70208e+08	2.19939e+08	1.57507e+08	1.58426e+08	1.30147e+08
250	8.1897e+06	9.0079e+06	7.41768e+06	8.1176e+06	8.67919e+06	1.00068e+07	9.31019e+06	1.09644e+07	9.1688e+06	1.40371e+07	4.23511e+07	3.51977e+07	1.34645e+07	1.73424e+07	1.53475e+07	1.66473e+07	1.64604e+07	3.30516e+07	4.85166e+07	3.71908e+07
251	3.59382e+06	1.51446e+07	2.57979e+06	2.61502e+06	3.51056e+06	9.99586e+06	8.88853e+06	4.89743e+06	5.25534e+06	8.37898e+06	3.81012e+06	3.71453e+06	3.94655e+06	3.40369e+06	4.33849e+06	6.46353e+06	8.28023e+06	5.89462e+06	7.08067e+06	5.31529e+06
252	1.62632e+08	9.71612e+07	5.00275e+08	7.41767e+07	9.92908e+06	8.78508e+07	1.07682e+08	1.57753e+08	1.2432e+07	-9.14237e+07	-1.07611e+08	-2.09557e+08	1.23593e+08	1.22673e+08	2.39032e+07	1.11536e+08	1.20013e+08	1.41243e+08	6.92424e+07	7.52275e+07
255				5.60218e+08	6.14924e+08	6.06674e+08	6.09278e+08	8.73623e+08	6.63833e+08	6.60271e+08	8.04393e+08	8.52058e+08	7.30459e+08	6.96839e+08	6.89441e+08	7.55951e+08	7.48321e+08	7.64008e+08	1.02612e+09	8.91514e+08
256				1.10712e+07	1.49176e+07	1.0094e+07	1.19594e+07	1.74146e+07	1.26629e+07	1.0874e+07	1.6415e+07	1.9926e+07	1.46785e+07	1.33967e+07	1.52983e+07	1.84161e+07	1.87833e+07	1.91877e+07	2.48237e+07	2.37631e+07
272										8.96981e+06	1.10221e+07	1.69474e+07	8.9051e+06	9.92553e+06	1.45517e+07	1.91236e+07	2.31036e+07	5.44585e+07	5.20852e+07	2.74424e+07
273										2.11059e+07	2.3057e+07	2.65166e+07	2.85444e+07	2.56775e+07	2.88956e+07	4.38044e+07	5.66122e+07	8.11018e+07	1.1887e+08	6.84413e+07
276																6.30856e+07	7.73307e+07	7.63187e+07	6.62787e+07	6.26604e+07
277																34066.7	49368.5	7.56909e+06	2.55847e+06	2.5379e+06
299				36788.4	177561	106766	86246.8	91183.6	1.18189e+06	1.84164e+06	2.49177e+06	349430	1.38427e+06	654070	1.30586e+06	1.43465e+06	2.22262e+06	2.28324e+06	1.68413e+06	2.17308e+06

## Sheet: Virtual P export
Country Code	Y1997	Y1998	Y1999	Y2000	Y2001	Y2002	Y2003	Y2004	Y2005	Y2006	Y2007	Y2008	Y2009	Y2010	Y2011	Y2012	Y2013	Y2014	Y2015	Y2016
1	242490	40122.6	31234	49722.8	88641.7	560599	254579	1.95456e+06	559792	652081	1.59428e+06	1.3046e+06	356720	332160	395334	216895	382618	852127	1.50528e+06	910381
2	1.19939e+06	2.04721e+06	2.49808e+06	3.15731e+06	1.84477e+06	1.32652e+06	188827	240030	319976	431966	3.56764e+06	7.31144e+06	88856.1	259349	465453	158340	283640	377651	606993	475358
3	18741.6	17848.9	12048	22809.2	27779.8	40295.4	101244	84255.4	84713	213034	214302	691350	138046	297330	238353	310330	195332	154692	367220	558821
4	19241.4	1.99898e+06	45975.7	25985.6	32839.9	82225.7	77043.6	480545	181768	200549	157127	374363	161186	117394	169963	460413	971167	1.20791e+06	1.00885e+06	595062
7	127170	142299	235226	191493	410828	33272.1	104530	19413.6	17689.9	26652.9	35487.5	22638.4	27490.9	36167.3	159387	211277	76279.2	170941	547959	272132
8	31699.3	7399.13	13883	12819.9	24722.9	76185.1	31400.2	123713	36935.5	16016.7	12052.4	329970	21685.2	4449.38	19789.4	698185	33976.5	633036	25379.7	484204
9	2.355e+08	2.26565e+08	4.18879e+08	2.36682e+08	2.33217e+08	1.8783e+08	2.74334e+08	3.99479e+08	3.59947e+08	4.66922e+08	5.50157e+08	2.84917e+08	2.33479e+08	4.40334e+08	4.57403e+08	4.68908e+08	3.29276e+08	2.44775e+08	2.0947e+08	4.65922e+08
10	7.86494e+08	6.92815e+08	7.58256e+08	8.11413e+08	7.56081e+08	6.78955e+08	8.10243e+08	7.65392e+08	6.42446e+08	6.25148e+08	7.12392e+08	7.62498e+08	4.5747e+08	5.46055e+08	5.96118e+08	6.7978e+08	6.40834e+08	7.00632e+08	6.79711e+08	7.25505e+08
11	2.45e+07	2.99192e+07	3.40681e+07	3.35084e+07	2.70752e+07	3.4961e+07	2.38713e+07	2.07117e+07	2.53385e+07	2.46742e+07	2.34467e+07	2.56428e+07	1.79489e+07	1.81235e+07	1.65306e+07	2.79465e+07	3.55373e+07	3.61142e+07	3.46982e+07	2.69497e+07
12	163153	53943.4	43970	54234.8	242339	133654	190328	88912.8	59310.9	47311.4	57939.1	52486.8	321804	27079.1	26382.4	2154.77	10092.1	8856.67	14359	48845.5
13	404911	110581	326105	197457	583537	1.08155e+06	1.72062e+06	5.02127e+06	278744	58871.8	235885	1.21864e+06	1.35296e+06	1.29987e+06	2.15336e+06	1.60579e+06	3.11098e+06	6.05142e+06	1.48505e+07	1.27653e+07
14	323132	206783	196727	248108	340189	1.38644e+06	526138	2.76451e+06	1.40965e+06	836679	1.02762e+06	4.27333e+06	655469	438858	164777	271931	216453	1.33937e+06	2.00163e+06	2.31188e+06
15	3.57536e+08	3.87527e+08	3.9244e+08
16	826071	2.5023e+06	799082	1.14777e+06	548430	600598	542575	1.11582e+06	1.71637e+06	2.34666e+06	1.08266e+06	639079	961364	4.15701e+06	2.36937e+06	3.84537e+06	1.08547e+07	2.25357e+07	1.15339e+07	1.04921e+07
18	55263.3	22947.2	5825.6	26568.9	4422.29	6186.43	2630.24	2823.34	5647.95	20575.7	276.95	1436.47	140.471	6484.58	0.0185833	12396.3	84.8363	2175.19	10021.9	2267.67
19	990473	1.04284e+06	1.29275e+06	1.09388e+06	1.57549e+06	1.82474e+06	1.5788e+06	2.13873e+06	2.52351e+06	1.577e+06	3.2507e+06	2.05032e+06	3.17761e+06	3.95023e+06	2.77582e+06	3.43573e+06	6.47109e+06	4.54265e+06	4.00783e+06	3.57807e+06
20	1.1522e+06	1.18241e+06	1.05812e+06	858789	2.10627e+06	3.23508e+06	1.98082e+06	6.24451e+06	2.45303e+06	1.18804e+06	3.30592e+06	3.67178e+06	1.91315e+06	2.457e+06	2.3613e+06	765637	5.08976e+06	5.02946e+06	8.48996e+06	5.46431e+06
21	5.83615e+08	6.03878e+08	6.41656e+08	7.09165e+08	9.68181e+08	1.04393e+09	1.10618e+09	1.5047e+09	1.15534e+09	1.29911e+09	1.72264e+09	1.3246e+09	1.19481e+09	1.36012e+09	1.66216e+09	1.89236e+09	2.1968e+09	2.09462e+09	1.97568e+09	2.06463e+09
23	448418	620642	1.06191e+06	512645	531503	980149	731752	474277	519715	802247	777004	2.59761e+06	519597	800426	1.67654e+06	1.14369e+06	1.51129e+06	1.40129e+06	2.56937e+06	2.51722e+06
25	3.46889e+06	4.1892e+06	2.72879e+06	1.42203e+06	1.15358e+06	767890	839586	1.80859e+06	917749	598003	756088	1.01568e+06	997641	1.40156e+06	1.36618e+06	936484	663527	604300	964552	2.94916e+06
26	18895.4	633.222	8925.49	13179.1	83638	25314.9	8736.27	56426.2	9600.69	6276.03	12190.2	538.731	51456.8	14050.3	11165.6	11381.7	18878	19011.8	90501.5	26454
27	1.01516e+06	1.61866e+06	2.13164e+06	1.25475e+06	4.03652e+06	2.00149e+07	3.34079e+07	5.06141e+06	1.37555e+07	3.81688e+07	5.63943e+07	4.66001e+07	2.44994e+07	1.14332e+07	2.46971e+07	3.07626e+07	3.20018e+07	3.10293e+07	3.47009e+07	3.94927e+07
28	2.27522e+06	3.46209e+06	3.25655e+06	3.03678e+06	2.22058e+06	1.69892e+06	2.54345e+06	4.89955e+06	1.42637e+06	2.1523e+06	4.51559e+06	1.277e+06	609890	623794	2.10867e+06	1.8097e+06	2.52506e+06	3.85232e+06	3.44736e+06	6.87389e+06
29	5319.44	10247.8	6409.88	14911.6	12279.4	5435.49	3.80621e+06	753.053	39083.1	6308.54	14966.4	16880.5	28684.2	64923.6	26114.4	32340	112076	95419.4	94514.6	107774
32	392563	385787	402912	376758	655976	580352	773912	815744	406072	674244	328468	350081	268340	545796	481485	636643	438997	588799	634690	848832
33	3.4033e+08	3.47537e+08	3.36593e+08	3.71007e+08	4.96077e+08	4.93477e+08	3.68971e+08	3.58917e+08	3.93861e+08	4.2011e+08	5.88556e+08	4.29779e+08	3.68931e+08	4.45118e+08	5.36663e+08	4.86441e+08	4.62651e+08	6.71384e+08	6.93195e+08	6.14527e+08
35	1661.99	117.851	423.945	15.6484	802.058	32231.6	4130.5	0	924.734	41.7062	135.449	436.392	660.953	688.315	9352.77	1018.84	14947.5	1505.78	59869	451.407
37	12196	4391.43	2609.94	2131.56	2191.1	1.65491e+06	1.64527e+06	37431.9	190204	3972.15	23939.7	7470.95	1004.96	4077.47	4077.44	3799.59	269.963	3.31093e+06	4726.69	6156.16
38	6.07233e+06	6.29435e+06	6.22708e+06	6.50824e+06	7.64427e+06	8.13512e+06	9.21641e+06	8.25349e+06	9.61336e+06	1.02948e+07	1.10979e+07	1.74426e+07	1.36828e+07	1.18455e+07	1.55952e+07	1.59182e+07	9.40919e+06	1.34452e+07	1.52594e+07	7.80216e+06
39	1.31674e+07	1.16126e+07	1.00134e+07	1.13395e+07	7.68874e+06	2.70517e+06	3.3764e+06	1.74139e+06	1.58765e+06	2.68465e+06	2.96675e+06	1.09593e+06	915804	835259	2.00602e+06	3.24173e+06	3.46294e+06	6.3808e+06	1.8296e+07	1.64254e+07
40	1.73086e+07	2.0285e+07	1.78999e+07	1.88741e+07	2.28782e+07	2.09833e+07	2.08766e+07	8.70006e+07	4.45632e+07	3.02708e+07	4.38053e+07	5.49174e+07	3.29939e+07	3.0155e+07	3.59734e+07	3.97053e+07	4.18387e+07	5.56967e+07	1.04044e+08	8.29923e+07
41	2.12311e+08	1.70769e+08	1.96607e+08	3.39943e+08	2.50119e+08	4.07143e+08	5.12267e+08	2.59847e+08	3.28774e+08	2.97048e+08	3.57347e+08	2.17561e+08	2.52474e+08	2.59555e+08	2.64277e+08	2.79331e+08	2.68613e+08	2.60784e+08	2.21245e+08	2.61826e+08
44	1.04118e+07	1.15379e+07	1.27774e+07	1.37658e+07	1.63305e+07	1.72138e+07	1.3162e+07	1.62872e+07	2.30972e+07	3.89476e+07	3.59369e+07	2.53362e+07	2.411e+07	1.98321e+07	2.54929e+07	3.48857e+07	2.87999e+07	2.59402e+07	3.34615e+07	2.49708e+07
45	46287.4	38729.2	40729.8	37823.5	43348.6	27407.6	30901.3	29716.8	45040.4	45668.2	27390.3	22252.8	29051.3	30579	61583.6	38713.4	124168	74282.8	43075.2	42493.7
46	58391.5	65749.4	81121.9	67852.8	37043	690505	1.03053e+06	565131	539755	131129	94291.5	48186.6	146554	293166	12481.4	5754.61	12428.5	38775.5	84731.8	32282.1
47	4332.25	1605.59	5056.85	861.271	2815.59	808.636	27606.8	428.825	440.121	293.509	191.94	31.2965	19788.6	154.489	650.42	4.44317	0	91.9821	156.934	0
48	1.17821e+07	1.16151e+07	1.41697e+07	1.3857e+07	1.10451e+07	1.46736e+07	1.94014e+07	2.74055e+07	1.58516e+07	1.76687e+07	1.9544e+07	1.8477e+07	1.13889e+07	1.35161e+07	1.86917e+07	1.55973e+07	1.63893e+07	1.72668e+07	3.48799e+07	1.9156e+07
49	1.79044e+06	3.62986e+06	4.65902e+06	4.79812e+06	6.70148e+06	8.20629e+06	3.01486e+06	3.08224e+06	2.21579e+06	1.94769e+06	4.59019e+06	1.77105e+06	2.71791e+06	2.67975e+06	2.51629e+06	3.12535e+06	2.77053e+06	3.49066e+06	4.58053e+06	3.88053e+06
50	2.72542e+06	1.96972e+06	2.89994e+06	2.62445e+06	3.61126e+06	6.44451e+06	5.77555e+06	1.35583e+07	1.12635e+07	8.77934e+06	8.05628e+06	1.90155e+07	1.00592e+07	9.48024e+06	2.52662e+07	2.03932e+07	1.87021e+07	1.93978e+07	2.83858e+07	2.92028e+07
52	4.81792e+06	2.80692e+06	6.45773e+06	5.77035e+06	7.08373e+06	96947.3	124534	51774.5	173176	163098	211874	688447	396187	112820	277934	251729	498115	640223	87545.1	15733.5
53	1.50714e+06	1.70437e+06	1.67873e+06	1.45143e+06	693834	1.09547e+06	117802	1.02318e+07	100080	14535.2	65253.9	397032	1.39762e+06	3.4153e+06	144338	927606	799772	409095	20145	589349
54	1.47481e+08	1.79435e+08	1.72896e+08	1.93821e+08	2.24354e+08	3.29552e+08	2.31054e+08	1.12952e+09	5.32964e+08	3.42469e+08	6.08039e+08	8.77775e+08	5.07771e+08	4.25523e+08	6.49627e+08	6.81804e+08	7.94144e+08	9.9262e+08	2.04378e+09	2.05281e+09
55	602171	296797	311092	288974	307436	84923.3	161924	875044	857886	147444	241078	47943.9	197144	20805.7	218131	238219	81207.7	14131	31312.5	35107.1
56	3.28927e+06	3.36023e+06	1.53778e+06	1.84703e+06	956583	1.04191e+06	7.85421e+06	7.32882e+06	1.83978e+06	2.75964e+06	4.3948e+06	5.36048e+06	3.38041e+06	5.00206e+06	3.32294e+06	3.59259e+06	3.38703e+06	3.50111e+06	3.11937e+06	3.31322e+06
57	733996	1.92776e+06	1.36152e+06	1.33984e+06	3.04292e+06	3.67344e+06	6.26357e+06	4.95817e+06	6.85486e+06	5.86928e+06	1.01018e+07	1.12528e+07	1.67364e+07	9.59248e+06	1.43392e+07	6.86412e+07	1.00984e+08	1.11618e+08	2.88019e+08	2.41753e+08
58	1.29258e+07	7.4018e+06	1.03979e+07	1.59358e+07	2.21e+07	9.73185e+06	9.8287e+06	8.89049e+06	8.84232e+06	1.14524e+07	1.27737e+07	6.17887e+06	8.91761e+06	8.02393e+06	8.55714e+06	1.13141e+07	1.15041e+07	1.20182e+07	1.11776e+07	1.12347e+07
59	4.44146e+06	1.43663e+07	1.07078e+07	1.42534e+07	2.85879e+07	2.28554e+07	4.40531e+07	3.04571e+07	3.69349e+07	3.51578e+07	5.68561e+07	3.92923e+07	2.64403e+07	1.69431e+07	1.50289e+07	1.16982e+07	2.4833e+07	2.40573e+07	2.93697e+07	2.22109e+07
60	2.88816e+06	3.13383e+06	3.46831e+06	3.61536e+06	2.31905e+06	3.18039e+06	3.00405e+06	3.0781e+06	5.10663e+06	3.84249e+06	5.39773e+06	3.18919e+06	4.33896e+06	7.9174e+06	1.30063e+07	6.87497e+06	9.0115e+06	7.46922e+06	7.94302e+06	4.95497e+06
61	648915	1.02368e+06	590000	876060	797384	476809	172248	78096.7	57939.7	50775	91771.9	55802	95899	104329	55759	37494.4	42492.4	69636.9	88971.2	74983.1
63	1.69478e+06	1.82959e+06	1.79909e+06	3.50406e+06	6.08776e+06	1.06764e+07	7.62627e+06	3.5068e+07	1.34605e+07	1.2525e+07	1.7745e+07	3.01719e+07	1.82237e+07	1.60613e+07	2.51446e+07	4.57005e+07	3.00818e+07	3.64005e+07	6.9492e+07	6.2591e+07
64	46029.7	9862.07	16.6936	2640.65	0	105003	0			0	0	3052.94	0	0	0	0	0	256.335	20.8986	21.7694
66	441412	481990	840873	885368	982111	1.28504e+06	805812	757667	817548	1.46565e+06	1.60615e+06	835690	1.20004e+06	1.40284e+06	1.2939e+06	1.06185e+06	1.30973e+06	2.13411e+06	1.92023e+06	1.59838e+06
67	1.31081e+07	1.98408e+07	2.14248e+07	1.92693e+07	3.18719e+07	4.78012e+07	3.23242e+07	1.48577e+08	5.58882e+07	3.4118e+07	5.26902e+07	6.28953e+07	3.74446e+07	3.06897e+07	3.18624e+07	4.08383e+07	3.1781e+07	3.59296e+07	6.79482e+07	6.60925e+07
68	4.52706e+08	4.66994e+08	5.1832e+08	4.91922e+08	4.47748e+08	3.84687e+08	5.56784e+08	4.08688e+08	3.9705e+08	3.79177e+08	5.06935e+08	2.39451e+08	1.15507e+08	2.1296e+08	1.93524e+08	3.26628e+08	3.81604e+08	3.01387e+08	2.92626e+08	3.26866e+08
69		10941.5	698.59
70	1.14364e+06	407467	632331	712345	680846	662336	583054	849896	241672	103141	118113	178127	348044	319056	269483	270955	116410	120392	412957	677114
72	0	251317	5369.9	59224.2	52041.7	301283	3.24208e+06	2.10871e+07	6.79943e+06	9.12868e+06	1.67891e+07	1.60563e+07	2.95637e+07	2.09298e+06	3.50478e+06	3.76933e+06	3.60902e+06	5.43249e+06	7.85277e+06	8.99558e+06
73	74849.5	3.19697e+06	2.09155e+06	2.37662e+06	8.34564e+06	614731	105767	25833.5	205342	167597	123747	23383.9	44966.5	146908	469877	755302	1.32467e+06	1.28346e+06	6.0042e+06	2.21485e+06
74	3966.35	1963.04	913.726	5787.17	10415.9	21058.3	9485.41	17980.6	18128.5	10846.6	16621	3035.24	17078.3	962.686	160395	11286.2	13751	3377.68	19113.7	37778.9
75	5214.94	13669.8	914.607	7217.37	14992.4	3.58518e+06	38786.4	101496	41665.3	38475.5	57313.1	6754.05	52159.2	53178.5	113781	16516	3396.3	36110.9	51555.9	14029.7
79	2.06853e+08	2.33681e+08	2.66905e+08	2.61668e+08	1.89391e+08	2.99221e+08	4.24708e+08	2.90396e+09	1.22102e+09	1.92522e+08	2.62126e+08	1.81451e+08	2.18284e+08	2.69529e+08	4.52998e+08	4.57881e+08	4.05831e+08	3.7524e+08	7.038e+08	6.89235e+08
80	239829	326336	148466	114819	141246	214464	119336	250750	55473.8	75581.1	82393.1	223772	357745	1.16131e+06	1.74354e+06	1.76407e+06	1.33864e+06	2.72638e+06	4.2227e+06	2.75381e+06
81	599789	657409	772238	976838	2.32991e+06	399883	1.01557e+06	1.44941e+06	1.60102e+06	3.62055e+06	4.35318e+06	2.89933e+06	7.23375e+06	6.12019e+06	5.3518e+06	1.77581e+07	1.00339e+07	4.51602e+06	7.42132e+06	7.2651e+06
83	817.951		572.268	0	0	356.753		199559	281532	65762.2	80633.6	65999.1	190503	98002.9	304070	244625	12006.3	87964	151096	270571
84	5.92494e+07	2.73827e+07	7.61614e+07	7.44452e+07	1.79447e+08	2.68091e+08	8.81165e+07	2.76119e+09	8.24415e+08	2.88054e+08	3.05998e+08	9.5091e+08	4.49984e+07	3.2071e+07	6.98457e+07	2.67894e+07	2.7546e+07	1.12844e+07	9.42804e+06	1.21102e+07
86	309770	339110	227325	269519	200576	173696	65327.4	69458.3	41313.4	22020.2	26829.3	20923.3	25262.8	39317.1	35760.7	189450	62362.9	46453.4	69292.7	93984.7
87	819.862	1260.11	508.03
89	7.76827e+06	7.32407e+06	7.79828e+06	7.46486e+06	1.02202e+07	9.97988e+06	8.80293e+06	9.43676e+06	1.15035e+07	1.27949e+07	1.73401e+07	1.38011e+07	1.98686e+07	1.99574e+07	1.4803e+07	1.6675e+07	1.66732e+07	1.93316e+07	2.06014e+07	1.72153e+07
90	672468	107365	109896	78840.6	70279.9	13315.4	13031.8	12118.1	47407.8	5003.62	11737.3	24193	27379	46951.9	119913	38697.6	43714.9	27927.5	31246.6	60422.8
91	374184	335636	446476	538331	716725	973020	651670	656960	459243	826149	1.32081e+06	657557	787675	1.08918e+06	1.18178e+06	1.16726e+06	628624	968974	1.0457e+06	871303
93	1.08318e+06	1.08256e+06	886487	903793	1.03199e+06	931149	496815	208209	218890	225840	292564	302541	492375	673149	463994	472618	341256	1.02302e+06	817851	1.95594e+06
95	1.98485e+06	2.48651e+06	1.62695e+06	2.41983e+06	2.43942e+06	575424	1.00695e+06	1.15341e+06	2.39986e+06	2.45158e+06	2.48194e+06	4.90278e+06	2.00248e+06	2.05811e+06	2.68408e+06	3.65996e+06	8.26194e+06	5.35706e+06	6.4781e+06	7.24331e+06
97	2.29439e+07	2.64063e+07	7.97349e+07	2.50379e+07	2.71983e+07	3.25923e+07	4.08335e+07	2.43509e+07	2.67774e+07	3.95493e+07	7.18459e+07	3.23445e+07	2.79145e+07	3.36897e+07	3.1522e+07	5.27404e+07	5.78651e+07	5.4042e+07	6.23562e+07	6.41569e+07
98	3.47479e+06	6.30672e+06	6.05995e+06	9.0985e+06	5.41514e+06	5.93558e+06	1.45544e+07	5.76958e+06	8.59681e+06	1.35068e+07	2.12736e+07	1.70885e+07	1.24465e+07	3.75228e+07	2.75177e+07	1.23063e+07	1.08039e+07	3.08236e+07	2.1485e+07	8.34694e+06
99	516347	129816	146036	136963	104894	178492	333253	1.42921e+06	503167	123049	295437	471971	378847	525511	1.50679e+06	928453	496274	579146	933242	1.27016e+06
100	2.08809e+08	1.89747e+08	1.47362e+08	1.71147e+08	2.08877e+08	2.58121e+08	2.61244e+08	3.33577e+08	2.22836e+08	2.8418e+08	3.00131e+08	4.12571e+08	3.60961e+08	3.71662e+08	5.51179e+08	5.11454e+08	4.97336e+08	4.17273e+08	2.99992e+08	2.13244e+08
101	4.14508e+07	4.29688e+07	4.73074e+07	5.88564e+07	6.18801e+07	5.73093e+07	1.16977e+08	7.30566e+07	6.73818e+07	8.21485e+07	8.79329e+07	9.60872e+07	1.36827e+08	9.06354e+07	1.11249e+08	1.55184e+08	1.89019e+08	2.23992e+08	2.36739e+08	3.28041e+08
102	1.31082e+07	9.25284e+06	9.01794e+06	8.33216e+06	1.31081e+07	1.24951e+07	1.17124e+07	1.39841e+07	1.35734e+07	7.54148e+06	1.94054e+07	890511	4.75494e+06	2.17891e+07	1.00072e+07	3.62907e+06	9.8503e+06	2.03334e+07	9.78017e+06	1.69459e+07
103	86.7567	333898	591597	431221	1.29283e+07	7.70776e+06	4.26464e+06	936192	411009	89393.9	142535	833797	79388.5	23163	25355.2	264025	359420	42700.1	52522.9	158588
104	1.30367e+08	1.71695e+08	2.0656e+08	2.03437e+08	1.57969e+08	2.21147e+08	2.10045e+08	8.72514e+08	3.64052e+08	2.2285e+08	3.46514e+08	4.38271e+08	2.40448e+08	2.13242e+08	2.71902e+08	2.85705e+08	3.07721e+08	3.7198e+08	7.73422e+08	6.90589e+08
105	3.75448e+07	2.05712e+07	3.02702e+07	8.17078e+06	4.22206e+06	3.58348e+06	3.49642e+06	1.55216e+07	8.61594e+06	3.98347e+06	6.72037e+06	7.05172e+06	3.63133e+06	2.60297e+06	2.07547e+06	2.30824e+06	2.56307e+06	2.01154e+06	3.73505e+06	4.70253e+06
106	1.01567e+08	1.10321e+08	1.22232e+08	1.17356e+08	7.98011e+07	8.10319e+07	1.19971e+08	1.21842e+08	1.08925e+08	1.12976e+08	9.93168e+07	7.07804e+07	6.50063e+07	6.92561e+07	8.07069e+07	7.32451e+07	6.31858e+07	5.70726e+07	5.97298e+07	5.95083e+07
107	4.12503e+06	4.99991e+06	5.78085e+06	6.34126e+06	1.42365e+07	1.46766e+07	1.81123e+07	5.27382e+06	6.4472e+06	1.28348e+07	1.00249e+07	3.73146e+06	4.7287e+06	1.23571e+07	5.49168e+06	1.41459e+07	2.24108e+07	2.35637e+07	2.32854e+07	3.25402e+07
108	113513	1.36613e+06	1.71971e+06	2.54869e+06	1.0887e+06	2.58887e+06	5.48666e+06	3.95683e+06	3.48695e+06	3.80133e+06	7.42622e+06	7.05112e+06	7.30864e+06	3.88916e+06	7.83418e+06	1.45755e+07	8.88883e+06	1.19511e+07	1.07123e+07	3.45319e+07
109	514113	432951	444686	450145	530765	479370	398983	577170	470207	383665	435230	258761	269008	333347	404602	366693	259153	405210	598095	403749
110	3.5951e+07	8.2589e+07	7.73868e+07	6.14155e+07	7.03377e+07	8.08277e+07	1.08662e+08	9.74468e+07	4.55453e+07	4.07814e+07	4.01952e+07	3.30445e+07	9.25227e+07	1.22412e+08	9.95545e+07	6.77221e+07	1.02911e+08	1.01101e+08	8.94219e+07	1.21394e+08
112	856388	1.30924e+06	654822	1.225e+06	1.1379e+06	1.91902e+06	2.0999e+06	8.95743e+06	7.71595e+06	3.1694e+06	5.63508e+06	9.67312e+06	4.80724e+06	2.9954e+06	1.67665e+07	2.70737e+07	7.16606e+06	8.39782e+06	2.20151e+07	1.16954e+07
113	47359.4	447233	384685	254426	7.25011e+06	65954.7	227833	228820	239831	241036	442224	428155	289582	492163	693865	837393	750996	657232	193607	245980
114	2.96067e+06	3.51013e+06	3.27943e+06	2.85854e+06	2.57349e+06	6.66854e+06	5.2759e+06	3.69872e+06	4.59211e+06	3.96822e+06	5.85094e+06	6.5452e+06	5.73085e+06	5.422e+06	5.26726e+06	3.83564e+06	4.99954e+06	842056	1.22208e+06	3.36086e+06
115	635465	76838.4	3.2286e+06	640092	1.49856e+06	1.21478e+06	947805	1.83639e+06	1.86647e+06	2.12224e+06	2.5915e+06	5.17629e+06	4.40694e+06	7.44701e+06	4.32449e+06	6.72923e+06	1.16946e+07	1.36874e+07	1.72537e+07	1.70214e+07
116	2.15736e+06	2.5219e+06	1.17561e+06	487271	391401	574991	586528	517940	199116	220659	253748	205374	187227	72035.9	228743	366561	1.27143e+06	2.11173e+06	2.40546e+06	1.49994e+06
117	2.60431e+07	4.33867e+07	2.85991e+07	2.07421e+07	1.91272e+07	1.87104e+07	1.69991e+07	1.23528e+07	1.09529e+07	1.13109e+07	8.6884e+06	5.32955e+06	1.18149e+07	1.37501e+07	1.41355e+07	1.42306e+07	1.72001e+07	2.11697e+07	2.12347e+07	2.7729e+07
118	288189	926253	856466	1.07631e+06	785673	1.11779e+06	533389	1.8932e+06	3.71337e+06	664677	1.29434e+06	882504	531846	2.10003e+06	5.32326e+06	4.20113e+06	1.05183e+07	1.19469e+07	3.58323e+07	4.50603e+07
119	1.37949e+06	2.48884e+06	1.73583e+06	1.08747e+06	2.35706e+06	2.04992e+06	2.14163e+06	1.17784e+07	9.13096e+06	1.08208e+07	2.05871e+07	3.53484e+07	2.22415e+07	2.01757e+07	2.79862e+07	3.05788e+07	3.76907e+07	4.59154e+07	8.67893e+07	8.62041e+07
120	578231	950557	2.64496e+06	2.85955e+06	3.26153e+06	4.70859e+06	1.18604e+07	7.65544e+06	3.22781e+06	4.3319e+06	3.12203e+06	9.52162e+06	9.95642e+06	1.04398e+07	2.67226e+07	2.72222e+07	3.14243e+07	4.18216e+07	9.80914e+07	1.3158e+08
121	2.19768e+06	2.34867e+06	2.18765e+06	1.56605e+06	2.03244e+06	906554	3.04921e+06	4.52692e+06	2.93074e+06	2.35046e+06	3.88812e+06	2.30053e+06	4.0259e+06	4.01453e+06	2.71608e+06	3.13545e+06	1.86169e+07	4.19234e+06	1.12057e+07	1.12065e+07
122	0	2.02219e+06	37683.7	18229.1	4141.42	22031.2	4415.54	43169.3	28599.8	27358.5	50303.2	36218.5	21055.2	12948.2	16499.2	23044.5	1.73972e+06	2.37391e+06	2.04148e+06	1.74671e+06
123	112914	360150	883344	836118	551388	245807	248970	79683.6	93483.2	24053.7	58559.7	180445	576245	728712	930981	511309	595625	875851	691614	9.5225e+06
124	118028	278838	300147	346631	898021	30229.3	9350.42	24209.8	31413.1	103630	61987.2	23187.9	66016.9	46347.7	68330.9	25161.3	180899	209746	480942	380023
126	3.02287e+06	4.47871e+06	5.76397e+06	6.00171e+06	8.42409e+06	1.17178e+07	1.34995e+07	7.1593e+07	5.14418e+07	3.99443e+07	6.62211e+07	9.46152e+07	6.45857e+07	4.99692e+07	4.3659e+07	5.28379e+07	6.5905e+07	7.27819e+07	1.21632e+08	1.19743e+08
127	22.9979	27.1144				26558.8	289208	529874	186131	27601.8	102719	59116.5	220893	206886	0	31823.5	696474	12100.3	29935	127919
129	350688	356377	558451	263067	202030	154865	89755.4	110608	179876	88268.2	197024	108612	122163	137392	129408	241105	233234	364554	273962	389755
130	716441	593073	339477	430968	519548	934645	1.15164e+06	1.01518e+06	830713	1.15392e+06	2.99e+06	1.02372e+06	1.09762e+06	1.35279e+06	1.70524e+06	1.47259e+06	1.32208e+06	855392	1.59661e+06	1.40123e+06
131	1.23315e+08	1.54672e+08	1.67808e+08	1.63199e+08	1.52898e+08	1.10126e+08	1.11571e+08	2.24944e+08	1.81736e+08	1.42804e+08	2.74261e+08	4.26932e+08	2.19059e+08	3.0417e+08	3.82173e+08	2.60605e+08	4.03708e+08	6.04053e+08	7.89541e+08	8.37585e+08
132	8936.49	10421.8		2271.86	404.276	149091	3084.71	91713.1	4061.28	19126.9	610.451	14726.7	858.571		4269.7	5107.46	0	0	31.9774	325.334
133	926160	856927	741470	959182	584182	2.13306e+06	469170	798681	807312	1.14706e+06	800368	425478	372934	647116	110799	2.44672e+07	298194	529687	979287	2.23404e+06
134	62660.8	120347	91120.1	124768	62287	221936	118933	126380	82664.6	85387.8	221883	521868	492089	514060	695888	1.53779e+06	1.09924e+06	1.30777e+06	1.8419e+06	1.88934e+06
135	79.7145	730.577	9.33664	23.1824
136	69672	5507.79	6075.41	1182.5	7160.62	259135	121444	90703.7	11176.7	114.003	10367.1	10638.9	12696.4	54152.3	1607.23	120792	19855.4	6459.42	233672	26399
137	2.08452e+06	1.83215e+06	1.16749e+06	1.25372e+06	1.82612e+06	2.03059e+06	1.39349e+06	1.54863e+06	1.45798e+06	1.98259e+06	2.54259e+06	3.06741e+06	2.86154e+06	3.85852e+06	5.13785e+06	4.9344e+06	1.51214e+06	2.6141e+06	3.31961e+06	4.21451e+06
138	1.6991e+07	1.87367e+07	2.10181e+07	2.23462e+07	1.96755e+07	2.50564e+07	2.82517e+07	3.26187e+07	2.72832e+07	2.93048e+07	2.78986e+07	9.03506e+06	1.38172e+07	3.93702e+07	4.19947e+07	4.97411e+07	2.99183e+07	3.9462e+07	4.88595e+07	5.32585e+07
141	529847	1.85273e+06	3.01201e+06	2.0108e+06	1.79803e+06	3.61872e+06	1.64415e+06	3.17122e+06	706210	494463	1.29141e+06	1.40135e+06	1.45599e+06	410482	935069	164750	10249.4	165845	623589	572219
143	3.1578e+06	3.76497e+06	3.25215e+06	2.40926e+06	4.15073e+06	5.25919e+06	4.67955e+06	3.28537e+06	4.22191e+06	2.45606e+06	3.3508e+06	2.25394e+06	2.07795e+06	4.04216e+06	3.45935e+06	1.03493e+07	8.44319e+06	9.02706e+06	9.23329e+06	6.69505e+06
144	369271	849583	676626	523260	120212	757877	343059	422633	295906	522022	533532	846014	676321	1.31558e+06	1.34471e+06	993623	984009	1.21723e+06	1.3018e+06	308924
145		0		131313	49363.6		0	0	11431.8	0	8990.25	23210.9	0		6106.11		24.2396		46.5113
146	888828	867691	503411	546519	955145	817986	1.655e+06	1.69019e+06	1.25487e+06	1.17541e+06	1.39881e+06	729694	1.16703e+06	1.29191e+06	2.23846e+06	2.73799e+06	4.59352e+06	3.80692e+06	9.53102e+06	1.15409e+07
147	375140	504099	683747	499459	1.04432e+06	1.01841e+06	898732	5.28319e+06	2.0646e+06	724174	2.25652e+06	4.43438e+06	1.78322e+06	1.32362e+06	831805	949283	1.6672e+07	1.14172e+07	4.41569e+07	3.96254e+07
148	382.042	11.4989	5036.9	3380.69	2911.49	1541.64			3780.21	2845.72	3536.29	952.885		15171.8	58.7323		396.617	5983.22	756.336	226.115
149	3.12661e+06	6.08444e+06	6.68599e+06	1.18602e+07	1.31006e+07	4.9436e+06	270501	192545	88640.1	68762.5	130105	52279.1	379467	171739	198507	118167	-16428.2	262804	272467	252456
150	3.51863e+08	4.4445e+08	4.53116e+08	4.94633e+08	6.19793e+08	7.23993e+08	4.84671e+08	2.9991e+09	1.26791e+09	7.95422e+08	1.45002e+09	1.97072e+09	9.99539e+08	8.60327e+08	9.4744e+08	1.04379e+09	1.05868e+09	1.41921e+09	3.25682e+09	2.98352e+09
153	1603.81	4940.91	28671.7	4282.38	4491.91	28099.4	31925	38081.9	21386.3	16134.6	21677.8	30051.6	17845.1	24839.4	14604.2	5327.06	13249.1	13345	17135.3	3664.92
154	755756	97704.8	455672	346584	250711	286547	200750	155266	301910	339896	1.00461e+06	328462	290919	500555	613653	506187	696234	1.12641e+06	3.18338e+06	5.46898e+06
155	4.19498e+06	5.72929e+06	3.79329e+06	2.33575e+06	2.0838e+06	7.81296e+06	632499	3.07994e+06	1.1356e+06	536999	484906	754823	696467	1.3261e+06	888712	375641	280970	287181	541227	2.41059e+06
156	2.17581e+08	2.94035e+08	2.51379e+08	2.74832e+08	3.28899e+08	2.86463e+08	2.40297e+08	3.81918e+08	3.14681e+08	2.73654e+08	3.17529e+08	2.55773e+08	1.76597e+08	1.99256e+08	2.27064e+08	2.30107e+08	2.37984e+08	2.84113e+08	3.58674e+08	3.29763e+08
157	1.77892e+06	1.20097e+06	1.33423e+06	2.14598e+06	1.7033e+06	3.9341e+06	3.71854e+06	4.13503e+06	2.9617e+06	3.09453e+06	6.04284e+06	1.15816e+07	3.65672e+06	4.19219e+06	8.26925e+06	5.91645e+06	5.38438e+06	1.12352e+07	1.09916e+07	8.7285e+06
158	80686.3	103197	101873	270744	471813	769721	166588	337463	172710	257163	314628	571829	94046.7	542913	325726	352739	366786	4.26332e+06	5.41424e+06	4.41037e+06
159	680188	658968	640821	566311	1.33808e+06	1.54571e+06	367413	309741	365401	953242	576039	653517	544173	1.0893e+06	649569	896982	277244	787700	839457	1.54111e+06
160	1741.78	1748.08	790.371	2205.95	1469.52	11460	172.666	0	809.579	205.543	241.107	1534.02	268.672	6405.75	0	971.925	0	0	2306.65	0
162	3.74055e+06	2.99875e+06	6.54462e+06	7.11244e+06	4.57564e+06	5.55638e+06	4.1758e+06	1.90869e+07	9.75358e+06	7.89169e+06	5.96127e+06	1.1289e+07	5.56344e+06	6.27293e+06	7.77743e+06	1.16268e+07	1.56238e+07	1.6821e+07	2.945e+07	2.63027e+07
165	9.12018e+06	1.02569e+07	1.24889e+07	1.30566e+07	2.68406e+07	4.04322e+07	3.18323e+07	2.00881e+07	3.19186e+07	2.82562e+07	6.71132e+07	4.28138e+07	9.39011e+07	3.07155e+08	1.95501e+08	8.33001e+07	1.44438e+08	5.06404e+08	1.05631e+09	1.33843e+09
166	1.3293e+06	958290	951527	1.03276e+06	2.4327e+06	1.07787e+06	1.68716e+06	1.26055e+06	1.42108e+06	503614	1.00349e+06	541500	1.09984e+06	1.23279e+06	1.63197e+06	3.74271e+06	2.92393e+06	2.10164e+06	4.85889e+06	2.50825e+06
167	9.97363e+06	9.81807e+06	9.04884e+07	2.37536e+07	1.44119e+07	2.0743e+07	1.87529e+07	1.06186e+07	1.98809e+07	2.17778e+07	2.50134e+07	1.87648e+07	2.58067e+07	2.85105e+07	3.92405e+07	4.00413e+07	3.62733e+07	3.75065e+07	7.30169e+07	8.49373e+07
168	1.31433e+06	1.39776e+06	1.97518e+06	2.06825e+06	2.50893e+06	699502	812543	890575	1.12264e+06	1.33412e+06	2.14066e+06	1.52107e+06	628837	1.76697e+06	1.45577e+06	854401	198458	234229	1.03041e+06	1.04566e+06
169	1.50795e+07	1.35141e+07	1.38961e+07	1.37065e+07	1.50301e+07	3.72629e+07	6.99412e+07	8.76184e+07	8.7634e+07	9.69044e+07	9.42005e+07	8.93851e+07	9.28063e+07	7.21223e+07	8.54784e+07	1.06486e+08	9.57042e+07	1.00359e+08	1.04894e+08	1.32632e+08
170	1.09577e+06	2.03511e+06	1.13499e+06	1.45654e+06	3.28675e+06	1.86023e+06	2.62593e+06	2.78049e+06	2.78674e+06	4.77778e+06	5.50043e+06	3.63299e+06	7.25734e+06	7.234e+06	6.81682e+06	5.593e+06	5.18382e+06	6.58546e+06	5.5485e+06	8.18833e+06
171	7.7965e+06	9.35945e+06	5.85876e+06	8.78718e+06	1.51746e+07	9.72244e+06	1.15533e+07	1.05215e+07	1.07456e+07	1.24316e+07	1.48829e+07	6.65573e+06	5.36729e+06	9.09382e+06	1.38915e+07	7.28848e+06	1.75471e+07	1.10089e+07	9.18783e+06	1.04043e+07
173	7.1638e+07	1.03702e+08	1.32047e+08	9.48793e+07	1.40788e+08	1.37278e+08	7.33393e+07	5.05278e+07	9.19559e+07	1.20641e+08	1.10988e+08	1.01109e+08	1.12692e+08	1.32632e+08	1.63968e+08	1.89225e+08	4.69447e+08	5.03186e+08	1.15534e+09	3.49506e+08
174	1.22107e+07	1.42739e+07	1.51371e+07	1.97225e+07	3.3939e+07	2.89563e+07	5.02545e+07	1.59667e+08	1.83447e+08	5.20851e+07	1.22384e+08	1.23659e+08	8.17398e+07	1.2878e+08	1.10676e+08	1.448e+08	1.04295e+08	1.21684e+08	2.51318e+08	2.11174e+08
175	1.54655e+06	689538	876461	1.76121e+06	645490	1.70009e+06	1.44463e+06	1.52561e+06	1.9876e+06	1.6197e+06	1.88405e+06	1.65585e+06	2.54302e+06	1.14153e+06	5.14058e+06	2.57285e+06	4.10588e+06	4.46624e+07	9.36439e+06	3.81165e+06
176						121948	238673	36243.3	49166.7	65974.7	93901.1	213970	254067	289492	680198	572175	475652	871022	1.41606e+06	1.96844e+06
177	2.84542e+07	1.84608e+07	3.3625e+07
178	4866.4	231498	799.687	12626.8	7685.85	16865.7	5208.52	388812	368480	56792.1	284580	162212	266688	87337.1	5825.11	801.209	83557.7	9626.31	74263.6	213.159
179	2700.98	60746.3	84052.1	121379	107643	113287	276674	423183	487034	415521	351170	53684	215333	23854.1	172511	583300	6.62465e+06	5.29092e+06	9.28343e+06	8.14402e+06
181	1.65703e+09	1.45934e+09	7.59855e+08	1.34004e+09	5.59672e+08	4.78664e+08	3.62877e+08	2.28066e+08	1.20008e+08	1.56985e+08	3.03302e+08	2.00404e+08	1.9541e+08	1.65388e+08	1.05961e+09	6.67305e+08	1.09946e+09	1.32466e+09	1.34493e+09	1.1347e+09
182	597.593	2883.21	19572.5
183	5.54152e+06	8.59028e+06	1.12597e+07	8.99422e+06	8.62421e+06	8.57691e+06	1.03436e+07	8.08804e+06	1.52676e+07	1.59679e+07	2.62056e+07	2.00089e+07	3.4929e+07	3.67874e+07	3.20316e+07	4.40707e+07	4.82425e+07	5.3119e+07	6.4217e+07	6.13731e+07
184	3667.5	4284.8	2931.49	1986.87	3737.53	27877.9	34229.3	8890.16	45781.7	56730.9	188742	167170	14825.1	4.90707e+06	4898.73	203566	444758	930037	1.15246e+06	1.42001e+06
185	3.83513e+06	1.55324e+07	6.75549e+06	1.16565e+07	1.54937e+07	3.26449e+07	3.72007e+07	2.12061e+07	3.58214e+07	4.39827e+07	5.87e+07	4.24872e+07	5.86736e+07	8.19022e+07	5.69318e+07	1.12724e+08	6.67679e+07	9.2029e+07	1.05203e+08	1.00683e+08
186	1.69244e+07	8.36749e+06	1.11829e+07	3.16225e+07	9.73521e+06	6.22508e+07	4.26922e+07	5.216e+07	4.63486e+07
188	407156	39314.4	147495	94693.3	71022.3	112311	81065.8	77024.8	59201.8	17.919	368.414	0	1526.22	0	2015.64	5063.99	1733.54	142.248	1.4196	48188.8
189	1.56678e+06	1.54312e+06	1.44534e+06	1.47776e+06	1.08767e+06	400155	659419	318191	195940	262197	242970	1160.89	44109.1	35874.8	11218	130705	31780.1	77427.5	67412.7	64897.5
191	238008	358277	341805	374577	298351	323391	501707	260275	182135	174925	175621	121178	108938	173398	19046	482756	22792.4	77459	93015.6	129088
193	555259	808057	687909	771181	783285	593927	188195	156363	89177.9	85485.4	74046.2	59379.3	393673	297439	122827	130371	171754	439196	320286	1.74016e+06
194	6.7618e+06	1.05319e+07	9.80571e+06	1.39887e+07	1.15918e+07	1.62417e+07	1.7931e+07	3.74347e+07	1.79431e+07	1.62127e+07	4.21253e+07	3.7611e+07	1.46402e+07	1.91404e+07	1.36719e+07	2.28024e+07	6.15559e+07	8.41722e+07	1.92721e+08	1.54722e+08
195	706578	790314	1.14094e+06	1.44565e+06	1.31375e+06	4.5133e+06	1.50219e+06	1.14429e+06	570181	731143	1.17776e+06	410285	1.32451e+06	792975	722950	2.19779e+06	1.52766e+06	1.9659e+06	3.27315e+06	3.27235e+06
196	32723.2	24005.1	36632.1	21162.7	33428	17313.7	7955.49	6612.86	133951	41996.3	1.03353e+07	37669.6	8392.23	11618	1868.65	1740.06	23468.7	3321.46	73282.2	4078.53
197	674613	634657	610755	508352	654294	651580	481530	253646	384006	352183	681628	474584	1.38678e+06	1.74387e+06	1.75474e+06	2.40861e+06	1.71768e+06	2.74775e+06	4.0333e+06	4.40779e+06
198	9.39985e+06	1.21323e+07	1.49559e+07	2.01858e+07	7.65532e+06	1.21581e+07	1.85733e+07	1.00697e+07	6.62678e+06	8.3327e+06	9.36152e+06	1.43721e+07	6.99508e+06	9.19365e+06	1.01664e+07	9.07498e+06	1.02121e+07	9.38618e+06	1.33194e+07	1.96731e+07
199	7.25526e+06	1.12006e+07	1.23034e+07	9.93915e+06	5.92296e+06	5.45691e+06	7.38649e+06	6.33875e+06	8.67679e+06	1.28117e+07	1.34656e+07	8.36853e+06	9.76856e+06	1.38751e+07	1.26186e+07	2.17147e+07	2.10121e+07	1.84013e+07	1.82978e+07	1.96475e+07
200	3.6422e+06	6.27364e+06	5.46183e+06	7.05766e+06	7.12856e+06	3.98986e+07	2.80949e+07	4.58389e+07	2.35898e+07	1.39288e+07	2.61434e+07	3.27844e+07	2.51893e+07	2.60794e+07	2.90133e+07	2.3828e+07	3.49608e+07	5.1866e+07	7.42435e+07	5.84444e+07
201	456706	1.2408e+07	194136	4.20829e+06	953322	1.6396e+07	1.63693e+07	3.54294e+07	2.81573e+07	1.44117e+07	3.41286e+07	3.24071e+07	2.53546e+07	1.73644e+07	6.18954e+07	5.55267e+07	1.26525e+08	8.44163e+07	1.63856e+08	8.1744e+07
202	2.67135e+07	2.06741e+07	1.94214e+07	2.20203e+07	4.11001e+07	2.83661e+07	2.91433e+07	1.86334e+07	1.36591e+07	2.47643e+07	1.72548e+07	1.99438e+07	3.20729e+07	2.16728e+07	3.83912e+07	2.69485e+07	4.12309e+07	4.0115e+07	4.3026e+07	4.3325e+07
203	8.34525e+07	8.3184e+07	1.05142e+08	1.0717e+08	1.41909e+08	2.14727e+08	4.04414e+08	4.84777e+08	3.35023e+08	2.43739e+08	2.68488e+08	1.65178e+08	1.04205e+08	1.49271e+08	1.46108e+08	2.19748e+08	2.15368e+08	1.92192e+08	1.94968e+08	2.06621e+08
206	3.88956e+07	4.63446e+07	4.57847e+07	4.70155e+07	2.99342e+07	3.68611e+07	2.82767e+07	2.49201e+07	1.47067e+07	2.03048e+07	2.28616e+07	1.92296e+07	1.69334e+07	1.58196e+07	3.02072e+07
207	964588	919310	836245	1.06624e+06	1.21489e+06	1.44434e+06	1.39646e+06	853174	747569	431238	922035	2.52495e+06	1.02421e+06	2.32538e+06	1.24371e+06	1.54417e+06	2.06014e+06	2.11735e+06	1.90069e+06	2.25815e+06
208	9.17696e+06	1.11098e+07	6.44194e+06	1.30375e+07	1.25945e+07	826757	867341	1.04884e+06	1.29622e+06	1.3441e+06	402582	204893	300126	368019	411236	309322	369972	416315	399061	331634
209	3.1344e+06	5.51995e+06	602122	2.59983e+06	1.74946e+06	1.88852e+06	1.54831e+06	2.47662e+06	1.96111e+06	3.59466e+06	1.9404e+06	1.01053e+06	1.09448e+06	1.86644e+06	1.8611e+06	1.34592e+06	2.89434e+06	5.78582e+06	4.78e+06	3.25077e+06
210	2.61131e+07	2.9597e+07	2.93681e+07	2.74145e+07	3.01334e+07	3.58837e+07	2.89283e+07	1.24725e+08	5.54648e+07	3.51419e+07	8.90258e+07	6.98271e+07	3.30581e+07	2.98254e+07	5.34652e+07	4.97129e+07	5.6903e+07	8.31227e+07	1.30179e+08	1.14042e+08
211	6.40736e+06	7.46868e+06	8.01861e+06	7.52176e+06	7.27996e+06	6.4532e+06	8.78975e+06	1.16923e+07	1.27076e+07	1.11246e+07	5.88594e+06	8.21512e+06	7.99879e+06	2.19375e+07	1.73753e+07	1.27408e+07	1.61181e+07	3.0008e+07	2.20789e+07	3.05915e+07
212	7.78399e+07	1.47111e+07	6.65739e+06	6.49329e+06	4.1895e+06	1.22102e+07	2.63238e+07	2.07527e+07	1.19221e+07	1.47145e+07	1.84683e+07	1.33988e+07	3.40943e+06	2.8796e+06	2.13179e+06	589416	1.01918e+06	2.71605e+07	2.64593e+07	3.65262e+07
213	8.8941e+06	7.97426e+06	1.40451e+07	2.41538e+07	1.34366e+07	3.64018e+06	3.40782e+06	2.51547e+06	2.60984e+06	3.86288e+06	9.67626e+06	7.88998e+06	2.69034e+07	1.60443e+07	8.15098e+06	8.33374e+06	3.28823e+07	9.84762e+07	1.4438e+08	1.64433e+08
215	929845	1.06256e+06	918530	445698	499591	946609	1.44697e+06	837493	1.7814e+06	1.67765e+06	1.92554e+06	3.18527e+06	2.49045e+06	4.00099e+06	3.35776e+06	4.30008e+06	4.6644e+06	6.9781e+06	4.47823e+06	7.93084e+06
216	1.68833e+08	1.89295e+08	2.23074e+08	1.99837e+08	3.60737e+08	3.66788e+08	7.33284e+08	4.12063e+08	2.47931e+08	2.91923e+08	4.96817e+08	8.78686e+08	3.27293e+08	3.55836e+08	3.69582e+08	4.16551e+08	5.01661e+08	6.21383e+08	5.43298e+08	6.4214e+08
217	564826	907522	959052	893299	867637	1.10943e+06	1.31019e+06	462776	194337	4.79753e+06	9.57773e+06	9.09018e+06	242440	876715	359065	797007	1.54484e+06	1.07107e+06	575146	2.36359e+06
218	43.4974	1009.97																		16584.4
219	374838	126098	294467	260479	223328	267177	310570	277583	200784	153344	119291	65030.2	58346.2	107650	124318	142753	121190	199723	275665	545853
220	299397	185802	200831	232251	288055	447761	230916	1.07698e+06	586922	305674	374510	490721	206445	212115	470731	458190	440410	361952	1.88712e+06	1.32485e+06
221	308948	975891	327788	650417	1.459e+06	7.75302e+06	5.9461e+06	1.67992e+07	1.78491e+06	3.06647e+06	5.27259e+06	1.43641e+07	1.26438e+07	3.43085e+06	4.90049e+06	4.94881e+06	6.4163e+06	1.83007e+07	3.05214e+07	3.43742e+07
222	4.84936e+06	4.77177e+06	6.25603e+06	9.36431e+06	1.06194e+07	2.74244e+06	1.96337e+06	1.4066e+07	5.82005e+06	4.62994e+06	5.93985e+06	8.17609e+06	6.65795e+06	6.1512e+06	1.1517e+07	1.7218e+07	2.37847e+07	2.71822e+07	3.32393e+07	3.21281e+07
223	3.62876e+07	6.08033e+07	5.31957e+07	4.41248e+07	3.49408e+07	2.99859e+07	3.10604e+07	2.89744e+07	5.28126e+07	5.2544e+07	3.91883e+07	1.88796e+07	5.1376e+07	6.87667e+07	3.79496e+07	4.79712e+07	5.7562e+07	7.43211e+07	7.36169e+07	1.16947e+08
225	6.42921e+06	7.2081e+06	5.30149e+06	9.04186e+06	1.34032e+07	2.46252e+07	1.10795e+07	5.43211e+07	2.28887e+07	2.29996e+07	5.19706e+07	6.09321e+07	3.92674e+07	3.42528e+07	4.44268e+07	4.68999e+07	1.08064e+08	1.58089e+08	2.8827e+08	3.88154e+08
226	101319	107076	83479.3	101952	107915	134252	189285	336238	379088	463057	685769	1.57429e+06	1.33034e+06	1.30236e+06	1.08104e+06	1.78458e+06	2.04378e+06	1.6979e+06	2.26969e+06	1.89961e+06
227	2050.52	590.36		19378.4		7110.16		0		0					0	0	0			0
229	1.48424e+08	1.55718e+08	1.66362e+08	1.4989e+08	1.30138e+08	1.76777e+08	1.58625e+08	6.49857e+08	2.77579e+08	1.70932e+08	2.82339e+08	3.61847e+08	1.95936e+08	1.85548e+08	2.476e+08	2.66682e+08	2.95589e+08	4.01477e+08	7.53804e+08	7.13328e+08
230	3.32551e+06	8.25577e+06	1.05707e+07	5.92242e+06	9.7687e+06	8.95496e+06	1.56662e+07	1.72679e+07	2.58917e+07	3.68336e+07	5.72151e+07	4.23596e+07	5.4487e+07	5.09176e+07	4.29308e+07	9.41078e+07	8.57585e+07	9.24103e+07	8.63751e+07	1.29215e+08
231	1.25561e+09	1.30511e+09	1.41842e+09	1.43828e+09	1.56313e+09	1.67922e+09	1.63458e+09	1.39356e+09	1.42196e+09	1.51357e+09	1.59573e+09	1.33436e+09	1.12437e+09	1.32751e+09	1.6277e+09	1.60711e+09	1.49086e+09	1.55137e+09	1.45636e+09	1.4718e+09
233	308048	321231	413615	672164	283333	1.22617e+07	583842	751486	347873	321410	358547	140714	424283	289702	709323	418639	590377	572050	884989	1.10784e+06
234	1.39555e+08	8.30072e+07	9.76731e+07	5.42647e+07	3.8214e+07	2.74421e+07	3.928e+07	4.72034e+07	8.34844e+07	6.99519e+07	7.38531e+07	6.18727e+07	7.71259e+07	9.98003e+07	1.13217e+08	1.42501e+08	1.96576e+08	1.67008e+08	6.96586e+07	9.78726e+07
235	7.15705e+06	6.35079e+06	5.37243e+06	7.86261e+06	6.93212e+06	5.39239e+06	5.63772e+06	9.03606e+06	8.43046e+06	1.15594e+07	1.13904e+07	4.73319e+06	4.87449e+06	9.003e+06	5.44672e+06	5.63553e+06	5.55343e+06	4.45472e+06	6.77741e+06	5.5446e+06
236	2.33782e+06	3.05246e+06	2.08115e+06	1.24107e+06	1.12913e+06	1.47269e+06	1.53403e+06	758124	800865	1.01184e+06	1.30782e+06	817028	819578	546283	707964	825605	1.44246e+06	1.45209e+06	1.85827e+06	2.28057e+06
237	4.24595e+07	3.87617e+07	4.43822e+07	7.69867e+07	7.77698e+07	8.01961e+07	9.06819e+07	1.04254e+08	1.1006e+08	1.25439e+08	1.28035e+08	8.9451e+07	1.56319e+08	1.03799e+08	9.68728e+07	1.30088e+08	1.35877e+08	1.42456e+08	1.17352e+08	1.34957e+08
238	936904	1.03564e+06	927151	974413	936978	1.65165e+06	627260	1.05086e+06	1.87108e+06	1.59038e+06	1.10454e+07	4.06203e+06	2.16436e+06	3.56066e+06	3.66086e+06	4.89558e+06	2.16142e+06	4.02923e+06	5.05284e+06	2.6562e+06
244	1.02562e+06	1.70548e+06	932089	856976	426240	93375.6	206162	279681	136392	16538.1	11261.5	14581.8	31514.4	101009	57040.9	100993	14052.1	31107.7	48347.2	76862.7
249	390513	2.12794e+06	408071	2.37476e+06	1.36957e+06	1.68986e+06	2.04825e+06	640702	325154	195490	2.84592e+06	3.00853e+06	2.63876e+06	2.06717e+06	1.03997e+07	685495	831329	709338	762920	317220
250	4322.65	3047.15	2050.23	1613.23	351.316	589527	1025.53	7622.9	11423.1	9083.02	1435.84	55550	72532.7	166688	4365.04	10255.1	15265.5	29143.2	9302.3	18422.3
251	1.4398e+06	858444	1.31636e+06	1.17182e+06	1.15635e+06	1.18023e+06	1.29616e+06	2.38539e+06	1.24385e+06	1.80458e+06	2.79022e+06	1.49527e+06	1.26163e+06	2.50862e+06	6.62069e+06	7.77436e+06	6.31018e+06	6.18237e+06	1.23638e+07	1.56108e+07
252	1.33603e+07	1.42375e+07	1.50406e+07	2.06363e+07	9.16138e+07	1.70983e+07	2.17841e+07	5.10702e+07	6.64559e+07	1.95929e+07	1.18364e+08	6.86635e+07	9.61138e+06	4.18026e+06	1.09982e+08	1.84222e+08	3.55672e+07	1.20109e+08	1.97706e+08	1.83277e+08
255				3.70443e+08	4.13675e+08	2.95209e+08	2.20021e+08	1.2384e+09	5.45221e+08	3.14592e+08	5.49808e+08	6.41845e+08	3.64656e+08	2.9447e+08	3.51077e+08	3.51251e+08	3.93055e+08	3.83743e+08	9.39962e+08	7.98395e+08
256				1.16503e+07	1.17129e+07	6.50724e+06	5.10482e+06	4.97007e+07	1.89486e+07	9.99766e+06	1.77351e+07	2.42254e+07	1.22393e+07	9.93561e+06	1.00121e+07	1.1074e+07	1.10874e+07	1.35843e+07	3.64936e+07	3.00879e+07
272										7.6101e+07	8.66185e+07	9.75829e+07	1.33401e+08	1.36449e+08	3.60193e+08	2.72177e+08	4.04171e+08	5.26419e+08	7.12411e+08	9.37537e+08
273										28245.3	239885	394415	325516	348129	446845	727984	880631	2.65126e+06	5.80458e+06	8.85136e+06
276																1.96968e+06	1.4362e+06	2.52909e+06	6.06154e+06	1.99083e+06
277																		52077.9	159379	724963
299				407.134	3050.46	52971	471256	1.03136e+06	403913	51824.1	133598	95412.4	28446	24985.1	26921.7	38938.2	77958.9	154552	153539	188596

## Sheet: Virtual P import
Country Code	Y1997	Y1998	Y1999	Y2000	Y2001	Y2002	Y2003	Y2004	Y2005	Y2006	Y2007	Y2008	Y2009	Y2010	Y2011	Y2012	Y2013	Y2014	Y2015	Y2016
1	2.02316e+06	2.0628e+06	7.11996e+06	7.1927e+06	6.50749e+06	5.31202e+06	1.25666e+07	1.30676e+07	7.53087e+06	4.97955e+06	7.09159e+06	1.28418e+07	6.49305e+06	7.40741e+06	6.53918e+06	7.72996e+06	8.90845e+06	8.83554e+06	1.1939e+07	2.24404e+06
2	1.49522e+06	991302	999156	2.45721e+06	9.30574e+06	1.10241e+07	8.24788e+06	7.12442e+06	1.36199e+07	1.24231e+07	1.14557e+07	6.57992e+06	4.26207e+07	1.72382e+08	1.31605e+08	1.78308e+07	1.85944e+07	1.83964e+08	5.11003e+08	4.80066e+08
3	3.12542e+07	3.46369e+06	4.21802e+07	2.88527e+07	5.07415e+07	7.2765e+07	2.62165e+07	4.88881e+08	1.23804e+08	6.81984e+07	9.23695e+07	2.31244e+08	2.12637e+07	1.73484e+07	3.65138e+07	1.80045e+07	2.96523e+07	3.06971e+07	3.75057e+07	5.22553e+07
4	7.82669e+07	7.38996e+07	8.39733e+07	9.12629e+07	8.71451e+07	1.04106e+08	9.78507e+07	1.48615e+08	9.73474e+07	9.07532e+07	1.07663e+08	8.91703e+07	6.89251e+07	5.91296e+07	1.23134e+08	1.21313e+08	1.14408e+08	1.29134e+08	1.51876e+08	1.43224e+08
7	2.33411e+07	1.10031e+07	1.02412e+07	9.04036e+06	8.83265e+06	1.00015e+07	1.22864e+07	1.71592e+07	1.04447e+07	1.22499e+07	1.98195e+07	2.31923e+07	1.05447e+07	1.01924e+07	1.71977e+07	1.79529e+07	2.60944e+07	3.41022e+07	2.73027e+07	2.59531e+07
8	26700.3	-5293.17	-14375.3	-38196.1	-119060	-80364.2	-686396	-15447.9	478349	128315	-162908	-131985	-5283.91	-145074	509658	1.09241e+06	415538	451870	248358	261501
9	1.89001e+07	2.13963e+07	1.04508e+07	1.25115e+07	8.68636e+06	2.84167e+06	6.55623e+06	9.15687e+06	4.59629e+06	5.41983e+06	1.068e+07	9.83137e+06	5.89018e+06	4.72676e+06	6.21002e+06	3.87505e+06	4.33846e+06	3.06922e+06	3.29117e+06	6.82664e+06
10	1.36597e+07	1.53544e+07	2.75802e+07	2.58784e+07	3.46769e+07	3.87893e+07	3.91901e+07	8.95844e+07	5.25919e+07	4.80578e+07	6.12057e+07	6.95736e+07	3.65429e+07	3.98196e+07	3.95753e+07	3.91094e+07	4.56469e+07	5.27781e+07	6.94263e+07	6.40598e+07
11	3.41382e+07	3.39363e+07	3.74047e+07	4.10669e+07	4.16212e+07	5.53346e+07	6.40017e+07	2.78024e+08	1.5551e+08	5.88368e+07	8.27379e+07	9.85171e+07	6.00886e+07	6.37062e+07	8.90771e+07	8.34647e+07	8.98817e+07	9.06341e+07	1.3001e+08	1.58338e+08
12	191190	63524.2	217505	1.77947e+06	2.00954e+06	180218	230645	336445	1.79225e+06	1.67882e+06	1.80863e+06	1.44578e+06	1.69453e+06	358363	392273	2.50116e+06	2.21649e+06	1.27579e+06	2.25381e+06	2.05965e+06
13	2.4642e+06	2.36776e+06	1.67148e+06	2.69675e+06	8.23039e+06	9.76239e+06	7.77239e+06	2.00597e+07	1.31145e+07	7.8906e+06	1.12272e+07	3.38994e+06	1.19391e+07	1.378e+07	1.51015e+07	2.28888e+07	3.3218e+07	2.99518e+07	6.31993e+07	4.18537e+07
14	1.72096e+06	1.29336e+06	1.67244e+06	935800	2.21307e+06	2.07658e+06	1.96939e+06	1.37317e+06	2.18289e+06	1.96236e+06	2.0448e+06	1.87737e+06	1.21525e+06	1.3384e+06	1.73059e+06	1.41736e+06	1.42888e+06	1.46361e+06	1.86263e+06	1.94544e+06
15	2.11978e+08	2.62738e+08	2.42821e+08
16	2.45125e+07	4.39438e+07	4.70196e+07	4.75929e+07	6.49457e+07	6.2389e+07	8.13352e+07	7.63664e+07	5.65291e+07	6.17125e+07	8.9761e+07	3.89871e+07	8.13587e+07	1.09704e+08	1.21647e+08	8.76544e+07	1.00448e+08	1.48391e+08	3.00261e+08	1.54961e+08
18	54126.7	20869.9	14140.4	6915.45	2.1949e+06	127360	360262	317186	291077	56707.1	-116654	88841.7	95363.7	1.74691e+06	164816	2.13171e+06	54859.9	288254	370972	605703
19	3.71853e+06	5.10285e+06	4.2524e+06	7.74868e+06	6.44854e+06	6.77813e+06	7.45599e+06	7.35359e+06	6.39819e+06	8.31765e+06	1.03662e+07	4.56664e+06	6.09031e+06	8.90663e+06	7.32614e+06	6.69886e+06	7.80745e+06	1.05303e+07	5.64952e+06	4.64047e+07
20	6.57644e+07	5.00691e+07	1.38028e+08	1.67337e+08	1.23298e+08	9.19162e+06	4.04088e+07	1.7039e+06	536247	504344	2.21364e+07	2.13029e+07	9.35516e+06	9.55579e+06	2.03573e+07	2.08355e+07	2.96944e+07	3.03855e+07	4.92003e+07	4.96077e+07
21	1.09417e+08	1.17534e+08	9.80735e+07	1.19216e+08	9.50149e+07	8.48866e+07	1.30477e+08	1.0565e+08	1.16699e+08	1.59739e+08	1.88127e+08	1.03252e+08	1.18e+08	1.97296e+08	1.43864e+08	1.51998e+08	2.13307e+08	1.90246e+08	8.99817e+07	1.93754e+08
23	524832	-1.5729e+06	-931701	259753	367152	355979	1.71041e+06	169110	602720	615982	-250636	-2.55023e+06	298194	743471	687728	426466	796771	438961	959055	959268
25	379583	353944	377313	244671	882292	1.17711e+06	2.8034e+06	2.71337e+06	2.87136e+06	1.97739e+06	8.42751e+06	369523	320787	469015	1.95108e+06	2.63232e+06	2.30949e+06	931663	1.13848e+06	1.18288e+06
26	1.38431e+06	1.64722e+06	2.98474e+06	1.49725e+06	1.82015e+06	4.54891e+06	5.70152e+06	1.48062e+06	1.3187e+06	1.2786e+06	2.16286e+06	3.94302e+06	1.16878e+06	1.29556e+06	1.14083e+06	1.6492e+06	4.77193e+06	7.36475e+06	9.34525e+06	8.22214e+06
27	3.91135e+06	1.8819e+06	1.54715e+06	2.22234e+06	3.66441e+07	4.28442e+07	2.43871e+07	5.33911e+08	1.92568e+08	9.44011e+07	7.83453e+07	2.03739e+08	2.63128e+07	2.3077e+07	3.97242e+07	3.1172e+07	3.19824e+07	3.03977e+07	5.87198e+07	3.24088e+07
28	2.37148e+06	4.35239e+06	4.11867e+06	4.8255e+06	4.78661e+06	3.19752e+06	4.58599e+06	5.86897e+06	7.185e+06	5.80952e+06	8.6219e+06	4.65676e+06	4.54077e+06	9.38123e+06	9.41234e+06	1.21571e+07	1.74499e+07	1.92195e+07	2.56666e+07	3.29176e+07
29	1.22838e+06	2.16305e+06	1.24404e+06	986204	552768	599842	634452	602535	383815	866898	329317	324535	433346	624910	546039	1.25634e+06	1.13397e+06	1.13663e+06	965142	1.35752e+06
31							5.89256
32	4.9999e+06	4.06904e+06	6.09788e+06	7.29676e+06	7.67759e+06	1.04523e+07	1.25513e+07	2.8823e+07	1.0558e+07	8.14593e+06	1.36252e+07	2.16394e+07	1.1451e+07	1.05083e+07	1.12288e+07	1.47266e+07	1.61308e+07	2.49716e+07	2.60576e+07	2.74784e+07
33	6.32011e+07	6.46155e+07	7.04567e+07	7.77141e+07	1.04551e+08	1.12966e+08	1.10996e+08	1.05841e+08	8.93926e+07	8.69606e+07	9.23003e+07	9.45029e+07	6.43063e+07	6.37059e+07	7.52619e+07	7.538e+07	7.76492e+07	6.89692e+07	6.61169e+07	7.42296e+07
34		0
35	982673	3.82411e+06	2.97559e+06	1.3783e+07	2.56986e+06	1.25535e+06	966686	756974	4.0392e+06	2.90871e+06	5.54174e+06	4.83252e+06	2.74214e+06	3.01843e+06	2.97642e+06	2.9913e+06	3.64781e+06	3.96827e+06	6.0722e+06	5.42061e+06
37	243541	360991	509400	780292	520774	694435	1.02302e+06	2.94137e+06	1.031e+06	359490	480739	482645	446256	408846	765053	528726	391832	945500	1.44864e+06	703847
38	2.783e+07	2.37441e+07	2.39174e+07	2.73239e+07	2.63512e+07	3.76793e+07	3.23441e+07	3.98942e+07	3.57031e+07	2.51111e+07	2.22914e+07	3.73818e+07	3.06886e+07	3.63664e+07	3.89389e+07	2.8884e+07	2.9853e+07	3.7522e+07	4.91972e+07	3.89286e+07
39	502249	384910	422587	447930	492896	443254	566832	513287	746425	964464	1.47437e+06	637204	397114	737369	745440	823738	527948	603930	701975	1.23275e+06
40	1.63071e+07	2.02264e+07	2.38733e+07	2.39624e+07	1.57731e+07	2.4628e+07	3.37341e+07	3.00511e+07	2.32785e+07	4.81198e+07	5.43709e+07	2.98204e+07	2.68217e+07	3.49353e+07	4.23753e+07	4.498e+07	4.6079e+07	4.60259e+07	4.53224e+07	4.7414e+07
41	5.53507e+08	5.46925e+08	5.43351e+08	6.36234e+08	6.63512e+08	6.73253e+08	9.02849e+08	1.09166e+09	8.87834e+08	9.76562e+08	1.07109e+09	1.07166e+09	1.07491e+09	1.36018e+09	1.71369e+09	1.9601e+09	2.23934e+09	2.4209e+09	2.51091e+09	2.63928e+09
44	4.55014e+07	5.5469e+07	3.72288e+07	3.67922e+07	5.42376e+07	5.45514e+07	5.38541e+07	4.77068e+07	4.60334e+07	6.55152e+07	6.64581e+07	5.1428e+07	5.16085e+07	5.9732e+07	7.56838e+07	7.51031e+07	7.36622e+07	7.56604e+07	8.9546e+07	8.37358e+07
45	322280	449433	231448	292272	295282	970390	1.18662e+06	441611	369470	413453	842908	330882	205612	249446	218777	358972	312581	1.07284e+06	1.60412e+06	1.58303e+06
46	5.48028e+06	2.60675e+06	3.54235e+06	2.60553e+06	2.42155e+06	2.57146e+06	2.7678e+06	2.01716e+06	4.53625e+06	7.40639e+06	1.07618e+07	5.65628e+06	6.60214e+06	4.37953e+06	5.55946e+06	5.68839e+06	9.27566e+06	1.21089e+07	1.60822e+07	1.28365e+07
47	262448	745207	532088	264974	510227	222994	187783	247123	260971	241358	279004	186263	140215	167019	158376	144466	164536	433404	450862	472476
48	8.312e+06	9.34481e+06	8.55798e+06	9.27268e+06	1.10878e+07	1.2523e+07	1.30426e+07	1.25942e+07	8.5312e+06	1.4157e+07	1.54152e+07	1.26513e+07	1.05445e+07	1.15381e+07	1.37522e+07	1.74114e+07	1.42135e+07	1.50812e+07	1.78204e+07	1.79302e+07
49	1.51407e+07	1.63658e+07	2.12233e+07	2.25554e+07	2.89203e+07	2.74666e+07	3.19388e+07	3.71988e+07	1.28242e+08	2.44594e+07	1.58311e+08	2.09741e+07	1.70133e+07	1.98542e+07	2.30524e+07	2.3859e+07	1.99526e+07	3.01606e+07	3.16274e+07	2.98976e+07
50	9.49579e+06	9.0344e+06	9.44982e+06	1.25419e+07	1.1313e+07	1.12046e+07	9.20448e+06	7.2925e+07	5.30256e+07	2.67801e+07	2.48448e+07	4.95175e+07	8.49169e+06	7.78966e+06	1.20311e+07	7.59761e+06	8.33417e+06	8.9855e+06	1.3122e+07	1.1744e+07
52	1.71896e+06	2.0153e+06	6.75052e+06	2.14392e+06	5.78969e+06	7.71952e+06	7.552e+06	1.16248e+07	9.06707e+06	7.20517e+06	8.30616e+06	9.23751e+06	6.82581e+06	9.04501e+06	9.39184e+06	9.36771e+06	1.48521e+07	1.08187e+07	1.8533e+07	1.24251e+07
53	2.96167e+06	2.75279e+06	4.2406e+06	4.97375e+06	5.5831e+06	8.34297e+06	5.02973e+07	1.69016e+07	1.36724e+07	1.51599e+07	3.36099e+07	4.69941e+07	1.84755e+07	1.24183e+07	6.82464e+06	1.90223e+07	3.01953e+07	3.95121e+07	4.17279e+07	3.50541e+07
54	7.37444e+07	7.2982e+07	6.5852e+07	7.30581e+07	6.77818e+07	7.50231e+07	6.99681e+07	2.57564e+08	1.13631e+08	7.10619e+07	9.32217e+07	9.59495e+07	5.75438e+07	6.77682e+07	7.99891e+07	8.01679e+07	9.53779e+07	9.18413e+07	1.4433e+08	1.22e+08
55	412934	29396.1	50377.7	428914	503161	500096	411475	1.12228e+06	594027	422958	567307	723034	15373.6	27857.2	55087.7	461593	78146.1	423565	600075	738966
56	1.29001e+07	1.15712e+07	1.49754e+07	1.62934e+07	1.85642e+07	1.95999e+07	1.64765e+07	1.59844e+07	1.83246e+07	2.09273e+07	2.09022e+07	1.50746e+07	1.36131e+07	1.99898e+07	2.31347e+07	2.42045e+07	2.28545e+07	2.29495e+07	2.51495e+07	2.45781e+07
57	2.30095e+06	7.72671e+06	1.23629e+07	5.35197e+06	2.02891e+07	1.30768e+07	1.34076e+07	3.30836e+07	1.88823e+07	1.54929e+07	1.46779e+07	2.38768e+07	1.13111e+07	1.42917e+07	1.95024e+07	2.50265e+07	2.7479e+07	1.93906e+07	4.467e+07	1.751e+07
58	1.25306e+07	2.11431e+07	1.80446e+07	8.42613e+06	1.18538e+07	1.3633e+07	1.12351e+07	1.6783e+07	1.37341e+07	1.4863e+07	1.88256e+07	1.40449e+07	1.27378e+07	1.85638e+07	2.21064e+07	2.25401e+07	1.86346e+07	2.32699e+07	2.40763e+07	2.19627e+07
59	1.25497e+08	1.29806e+08	1.53054e+08	1.68289e+08	1.58039e+08	1.53772e+08	1.15017e+08	1.43264e+08	1.3942e+08	1.37222e+08	1.56053e+08	9.64987e+07	5.7745e+07	1.34315e+08	1.86222e+08	1.65131e+08	1.65478e+08	1.56423e+08	1.90973e+08	1.7027e+08
60	9.51997e+06	7.19081e+06	5.83738e+06	1.24109e+07	1.26889e+07	1.40048e+07	1.32292e+07	1.45601e+07	1.46082e+07	1.7333e+07	1.86694e+07	1.36901e+07	1.01681e+07	1.2699e+07	1.57631e+07	1.59734e+07	1.50352e+07	1.62986e+07	2.01252e+07	1.80003e+07
61	140028	157895	198110	215201	316277	195646	564494	446718	335414	376867	582893	1.06579e+06	339669	472449	518793	667135	977349	1.1473e+06	992149	1.2259e+06
63	-564155	1.24489e+07	8.98375e+06	9.59373e+06	1.09699e+07	1.0718e+07	7.97848e+06	2.11473e+07	1.05065e+07	7.28443e+06	1.15078e+07	1.53918e+07	8.64947e+06	9.14963e+06	1.0573e+07	1.02677e+07	1.25416e+07	1.21113e+07	2.7345e+07	2.5741e+07
64	413691	459706	480504	117802	242129	70681.2	125374	132374	61193.1	52959.2	81229.7	65513.9	581743	94633.2	109389	105610	149998	815764	1.52058e+06	1.44262e+06
66	6.90201e+06	5.95684e+06	6.28452e+06	9.73108e+06	1.42451e+07	9.32753e+06	1.20734e+07	1.14477e+07	1.23902e+07	8.84861e+06	1.23576e+07	1.57582e+07	4.94639e+06	6.66797e+06	6.5989e+06	8.12317e+06	8.04689e+06	8.59374e+06	7.25124e+06	1.04261e+07
67	1.5883e+07	1.86084e+07	2.1e+07	1.93828e+07	2.16704e+07	2.41416e+07	2.11044e+07	6.137e+07	3.31834e+07	2.14947e+07	2.94389e+07	3.8723e+07	2.21451e+07	2.01471e+07	2.42692e+07	2.63243e+07	5.0304e+07	2.52158e+08	4.78438e+08	4.75443e+08
68	3.15216e+08	3.51648e+08	3.45827e+08	3.42526e+08	3.94831e+08	3.78443e+08	3.85509e+08	1.13627e+09	5.69462e+08	3.55629e+08	5.02954e+08	5.18614e+08	3.20153e+08	2.81111e+08	2.99555e+08	3.20417e+08	3.27343e+08	3.46381e+08	5.87052e+08	4.82584e+08
69	34756.3	37507.4	9455.44
70	2.06648e+06	1.27925e+06	1.93245e+06	2.99305e+06	4.56853e+06	3.61988e+06	3.99431e+06	4.15063e+06	3.76391e+06	2.96726e+06	5.0299e+06	4.81681e+06	2.48495e+06	2.46744e+06	2.92804e+06	2.66043e+06	2.75477e+06	2.94264e+06	3.3426e+06	2.48132e+06
72	1.20788e+06	1.37175e+06	2.70869e+06	1.60273e+06	1.01833e+06	2.87548e+06	1.96642e+06	1.2514e+06	2.91528e+06	2.00685e+06	2.70567e+06	6.68867e+06	5.84821e+06	4.38973e+06	7.40555e+06	1.41565e+07	1.5604e+07	1.14419e+07	1.24502e+07	1.09078e+07
73	3.38949e+06	5.85256e+06	2.18873e+06	5.25002e+06	1.08149e+07	5.3777e+06	5.66151e+06	1.18929e+07	7.45024e+06	7.91573e+06	9.22501e+06	8.37284e+06	6.0988e+06	8.93401e+06	9.90123e+06	9.30376e+06	7.64939e+06	8.4623e+06	1.0306e+07	9.98988e+06
74	3.13016e+06	3.29521e+06	4.03834e+06	3.64046e+06	5.54728e+06	4.1349e+06	3.04572e+06	1.23557e+07	6.83428e+06	5.21975e+06	2.3461e+06	4.95277e+06	1.56163e+06	1.54127e+06	1.68073e+06	1.76757e+06	2.64372e+06	8.74463e+06	1.71533e+07	1.2841e+07
75	1.17717e+06	1.02758e+06	2.11997e+06	2.53036e+06	2.99984e+06	3.5818e+06	4.64509e+06	1.66677e+06	2.33859e+06	1.75844e+06	6.0433e+06	6.69614e+06	7.32184e+06	9.03388e+06	5.47099e+06	4.03541e+06	6.32913e+06	8.56364e+06	1.00092e+07	1.02559e+07
79	5.016e+08	5.38445e+08	5.54205e+08	5.80799e+08	6.49178e+08	7.10332e+08	6.25961e+08	2.22025e+09	1.09953e+09	8.196e+08	1.32075e+09	1.64349e+09	9.03121e+08	8.7108e+08	1.1171e+09	1.2675e+09	1.39251e+09	1.58199e+09	3.14958e+09	2.9395e+09
80	4.3226e+06	2.57058e+06	3.41645e+06	7.93189e+06	6.9225e+06	1.61159e+07	1.43319e+07	3.28278e+07	2.83332e+07	2.24586e+07	3.5452e+07	4.07217e+07	3.61593e+07	4.70507e+07	8.03177e+07	4.78423e+07	7.65734e+07	1.10857e+08	1.80355e+08	2.33807e+08
81	3.43238e+06	6.96764e+06	8.5108e+06	7.8366e+06	1.48811e+07	1.89789e+07	4.00902e+07	1.59003e+07	2.32591e+07	9.92457e+06	3.16824e+07	4.01823e+07	1.83797e+07	1.97036e+07	3.08688e+07	2.96728e+07	3.34441e+07	3.24102e+07	4.96936e+07	4.45126e+07
83	151031	120218	117219	138463	130022	1.06088e+06	196685	158236	1.50646e+06	102738	380815	282235	429099	170111	733198	2.94746e+06	2.088e+06	810080	1.02454e+06	1.47473e+06
84	6.43863e+07	6.66977e+07	7.17968e+07	7.24496e+07	8.11388e+07	7.30808e+07	7.6724e+07	2.0758e+08	1.01604e+08	8.17578e+07	1.04141e+08	9.46461e+07	5.78993e+07	5.52959e+07	7.15995e+07	6.39835e+07	6.51821e+07	7.18628e+07	1.26566e+08	1.00967e+08
86	377540	269600	236023	212325	201660	865252	205984	1.65621e+06	949248	694143	302867	344336	739072	340834	416679	312598	255704	765476	1.09844e+06	870259
87	56711.4	42989.7	50923.7				1.16614
89	8.86133e+06	8.77119e+06	1.13585e+07	1.08819e+07	1.5821e+07	2.16799e+07	1.97275e+07	2.12666e+07	2.24911e+07	2.02551e+07	2.38449e+07	1.85022e+07	1.57173e+07	2.28823e+07	3.20216e+07	2.80684e+07	2.85175e+07	2.91659e+07	3.40249e+07	2.83629e+07
90	2.60237e+06	2.04173e+06	2.86527e+06	3.14035e+06	3.48851e+06	3.40711e+06	4.20229e+06	2.02203e+06	2.50033e+06	2.46395e+06	3.45807e+06	6.90173e+06	2.63708e+06	2.57822e+06	2.51781e+06	3.62133e+06	4.56695e+06	1.22382e+07	1.06335e+07	1.31023e+07
91	1.09078e+06	1.39312e+06	1.23366e+06	1.32418e+06	1.96538e+06	1.61445e+06	1.30375e+06	2.92653e+06	1.94746e+06	1.6433e+06	1.64899e+06	1.778e+06	799673	1.50288e+06	1.8723e+06	2.32176e+06	2.15808e+06	2.50336e+06	3.81798e+06	2.38932e+06
92							10.3071
93	3.62699e+06	4.50806e+06	4.69046e+06	5.22397e+06	6.00785e+06	6.5827e+06	6.2632e+06	6.6577e+06	5.71724e+06	5.53488e+06	6.93656e+06	6.06385e+06	4.98863e+06	5.66458e+06	4.27879e+06	3.91821e+06	5.77562e+06	5.31067e+06	6.16341e+06	6.24014e+06
95	6.28364e+06	4.37664e+06	8.33441e+06	5.82726e+06	1.08547e+07	1.00851e+07	1.0226e+07	1.20452e+07	1.37731e+07	1.25199e+07	1.23567e+07	8.91405e+06	8.79258e+06	7.06945e+06	1.02534e+07	1.25961e+07	9.76369e+06	1.19588e+07	1.55542e+07	1.35711e+07
97	2.19956e+07	2.80187e+07	2.65682e+07	3.29939e+07	3.07991e+07	3.99124e+07	3.70636e+07	2.07975e+08	1.15113e+08	3.86318e+07	6.09394e+07	1.00865e+08	4.62611e+07	5.48792e+07	6.97924e+07	6.82823e+07	8.85907e+07	8.30612e+07	1.35958e+08	1.36411e+08
98	1.92614e+07	1.08834e+07	1.17426e+07	1.84819e+07	2.11412e+07	2.20097e+07	1.99404e+07	4.93642e+07	3.16974e+07	2.40969e+07	3.23861e+07	3.50187e+07	2.40583e+07	2.43993e+07	3.85337e+07	4.5309e+07	4.99569e+07	5.46385e+07	8.64919e+07	8.0739e+07
99	772604	852369	930427	1.27085e+06	975993	957541	1.03954e+06	1.17801e+06	967825	1.12223e+06	1.49191e+06	1.35562e+06	681233	873667	1.11781e+06	1.06675e+06	1.05897e+06	1.15661e+06	1.9443e+06	1.98541e+06
100	7.15699e+07	9.13407e+07	9.38759e+07	6.88244e+07	7.83912e+07	5.94518e+07	7.23083e+07	6.9565e+07	5.38156e+07	1.01042e+08	7.68148e+07	5.73537e+07	8.64805e+07	5.43615e+07	7.63845e+07	1.28002e+08	1.22943e+08	2.5754e+08	1.76071e+08	2.35603e+08
101	1.66455e+08	1.36757e+08	1.75774e+08	2.07467e+08	1.73179e+08	2.26237e+08	2.51833e+08	2.41915e+08	1.8966e+08	2.15112e+08	3.10736e+08	2.99585e+08	1.96674e+08	2.27334e+08	3.00729e+08	2.90098e+08	3.24134e+08	3.55771e+08	4.20183e+08	4.76517e+08
102	1.3769e+08	1.16501e+08	1.65063e+08	1.88051e+08	2.10539e+08	1.5494e+08	1.90876e+08	1.61486e+08	1.08564e+08	3.38521e+08	3.57372e+08	3.25505e+08	1.08309e+08	2.4407e+08	3.05303e+08	1.40391e+08	1.46742e+08	4.02648e+08	1.32637e+08	7.59861e+08
103	4.79667e+07	5.05342e+07	4.28415e+07	8.73067e+07	8.59257e+07	6.25055e+07	6.67604e+07	6.80939e+07	8.28813e+07	6.72987e+07	5.86588e+07	9.05949e+07	5.54177e+07	5.33969e+07	6.57744e+07	6.17563e+07	8.24097e+07	8.00514e+07	4.43683e+07	5.92933e+07
104	4.83072e+07	4.78746e+07	5.35398e+07	9.80187e+07	6.29142e+07	6.45851e+07	5.04416e+07	1.59592e+08	8.6805e+07	5.9389e+07	8.40943e+07	1.08675e+08	5.96369e+07	6.0589e+07	7.60347e+07	8.12053e+07	9.19082e+07	1.03266e+08	1.87009e+08	1.61959e+08
105	3.33472e+07	2.48684e+07	4.67612e+07	6.97386e+07	5.60327e+07	5.98792e+07	5.72412e+07	8.54007e+07	5.69063e+07	5.76298e+07	6.21054e+07	6.20923e+07	4.18182e+07	5.16656e+07	7.23471e+07	6.72562e+07	6.64773e+07	6.44862e+07	7.46083e+07	8.01178e+07
106	3.72289e+08	3.99877e+08	3.73679e+08	4.03175e+08	4.22373e+08	4.46503e+08	4.51479e+08	1.30078e+09	6.18329e+08	3.83998e+08	5.14183e+08	5.08934e+08	2.83548e+08	3.24816e+08	3.82805e+08	3.80345e+08	4.47931e+08	4.99658e+08	7.75435e+08	6.86105e+08
107	5.97999e+06	9.82613e+06	1.03178e+07	8.31688e+06	1.40186e+07	1.48803e+07	2.57483e+07	2.56218e+07	1.66355e+07	1.48764e+07	2.23058e+07	4.75786e+07	1.94076e+07	1.53082e+07	1.33116e+07	1.39531e+07	1.6246e+07	2.02539e+07	2.79386e+07	3.05641e+07
108	608585	5.70741e+06	4.30916e+06	4.20257e+06	7.14665e+06	6.80885e+06	5.85817e+06	8.24672e+06	7.95705e+06	9.21913e+06	1.2561e+07	1.23454e+07	1.14808e+07	1.01809e+07	1.35359e+07	1.41191e+07	1.63152e+07	1.61027e+07	2.05832e+07	1.3252e+07
109	4.91319e+06	5.12614e+06	5.27293e+06	5.49117e+06	9.12961e+06	8.96454e+06	7.02092e+06	1.37336e+07	1.05732e+07	7.50678e+06	8.98122e+06	8.21044e+06	5.90357e+06	8.70553e+06	7.00148e+06	9.86148e+06	1.00363e+07	8.8921e+06	8.10705e+06	8.5006e+06
110	6.09591e+08	6.00679e+08	6.19855e+08	6.27383e+08	6.54101e+08	6.79587e+08	7.26038e+08	6.87326e+08	6.02667e+08	5.64307e+08	6.3385e+08	5.83465e+08	4.23674e+08	5.03835e+08	5.82309e+08	5.9369e+08	6.26643e+08	5.82947e+08	5.95358e+08	6.62541e+08
111												627.466
112	8.15992e+07	3.03456e+07	2.92039e+07	2.63981e+07	3.53757e+07	2.92275e+07	4.03072e+07	4.66323e+07	2.78838e+07	2.65675e+07	3.86404e+07	3.5501e+07	2.02289e+07	2.32214e+07	2.91247e+07	3.7033e+07	4.1628e+07	4.10024e+07	7.01097e+07	5.34449e+07
113	950804	1.76885e+06	1.36434e+06	1.39107e+06	479719	600684	552671	825799	1.18697e+06	2.00404e+06	3.93526e+06	3.05659e+06	1.06951e+06	4.58733e+06	4.48626e+06	5.02006e+06	1.53844e+06	5.21871e+06	4.35473e+06	3.6879e+06
114	5.56377e+08	2.46648e+07	1.45411e+07	1.98526e+07	2.00286e+07	1.61314e+07	1.52972e+07	1.36993e+07	1.19019e+07	1.08237e+07	1.44212e+07	1.63626e+07	2.2794e+07	1.45825e+07	2.62574e+07	1.95822e+07	2.15968e+07	3.23084e+07	3.36131e+07	2.62915e+07
115	1.01899e+06	1.54534e+06	1.82503e+06	3.14394e+06	3.0685e+06	3.80754e+06	6.02911e+06	2.79677e+06	2.65035e+06	2.95861e+06	5.10411e+06	4.01877e+06	3.69875e+06	4.68314e+06	8.97108e+06	1.67583e+07	1.29324e+07	1.26719e+07	2.03527e+07	1.6078e+07
116	2.26306e+07	1.21893e+07	1.1892e+07	1.71298e+07	2.75559e+07	2.21823e+07	2.67626e+07	3.34668e+07	1.62694e+07	1.21394e+07	1.85757e+07	7.16094e+06	9.12092e+06	1.55004e+07	1.87448e+07	2.08786e+07	1.14852e+07	8.00703e+06	4.50123e+06	3.2977e+06
117	2.02805e+08	2.58706e+08	2.24405e+08	3.32058e+08	3.50494e+08	4.07741e+08	4.33933e+08	3.9507e+08	3.39549e+08	2.94044e+08	3.69788e+08	2.87743e+08	2.86217e+08	3.37599e+08	3.9283e+08	4.14386e+08	4.45689e+08	4.37326e+08	4.45927e+08	3.74304e+08
118	2.75192e+07	2.6766e+07	2.90219e+07	2.41863e+07	3.32824e+07	1.15866e+07	1.66289e+07	1.38414e+07	1.66571e+07	1.51876e+07	2.00607e+07	1.76959e+07	1.43421e+07	1.43855e+07	1.68703e+07	1.56279e+07	6.84406e+07	7.77554e+07	1.46444e+08	1.13874e+08
119	4.33412e+06	988301	1.72494e+06	7.12536e+06	1.00712e+07	1.67204e+07	1.19422e+07	4.32449e+07	2.10668e+07	1.51443e+07	2.06316e+07	2.57476e+07	1.32812e+07	1.51168e+07	1.94833e+07	2.2072e+07	2.30458e+07	2.15652e+07	3.99718e+07	3.80589e+07
120	1.18663e+06	568827	373990	340822	755393	716873	1.75258e+06	891008	983098	1.10687e+06	1.26266e+06	2.18603e+06	1.76336e+06	874243	1.23608e+06	963479	706780	1.43774e+06	6.90025e+06	7.40656e+06
121	2.56442e+07	2.18244e+07	2.72406e+07	2.98521e+07	2.697e+07	2.59452e+07	2.91691e+07	1.01385e+08	3.8394e+07	2.09101e+07	2.50784e+07	2.336e+07	2.12299e+07	2.28947e+07	2.33041e+07	2.39013e+07	2.54189e+07	3.56214e+07	5.34708e+07	3.86121e+07
122	381041	911776	11060.6	43333.8	399078	651114	70091.9	2.80977e+06	212681	341052	99563.3	19224.5	4.91354e+06	395904	6.75921e+06	900868	1.17809e+07	2.13105e+07	1.77401e+07	1.3241e+07
123	1.78325e+06	914143	708517	730061	904142	843773	1.07952e+06	1.56386e+06	1.77233e+06	1.8158e+06	1.64654e+06	1.71189e+06	1.65799e+06	2.96163e+06	2.43535e+06	1.62566e+06	1.23028e+06	1.361e+06	1.24974e+06	1.87306e+06
124	2.49192e+07	2.29823e+07	1.99387e+07	3.01516e+07	1.99858e+07	2.21246e+07	2.51602e+07	3.87662e+07	2.03816e+07	1.8073e+07	2.4014e+07	2.01863e+07	2.32913e+07	1.9506e+07	1.48849e+07	1.91839e+07	2.42966e+07	3.40721e+07	4.35391e+07	4.70802e+07
126	1.74483e+07	1.5331e+06	1.37159e+07	5.67477e+06	8.90732e+06	1.15739e+07	1.0595e+07	3.09643e+07	2.2009e+07	1.87701e+07	3.0521e+07	4.41014e+07	2.66597e+07	2.23791e+07	3.21011e+07	4.19963e+07	5.5538e+07	6.35387e+07	1.22627e+08	9.04567e+07
127	3885.43	2657.4	3492.12	126571	3678.25	36308.1	35873.7	22683.1	936632	28158.9	45433.5	50193.4	44893.5	38347.2	23853.7	27442.9	42190.9	79259.1	45261.3	70681.4
129	1.38564e+06	1.74885e+06	1.09267e+06	3.40793e+06	2.72156e+06	1.78431e+06	3.56858e+06	4.57628e+06	4.29179e+06	3.68858e+06	3.66119e+06	4.74621e+06	4.50056e+06	5.00002e+06	8.1036e+06	7.63167e+06	5.32889e+06	5.63794e+06	6.88266e+06	1.00889e+07
130	8.92226e+07	3.16901e+08	1.92408e+08	1.07803e+07	3.31383e+07	6.80281e+07	2.94657e+07	1.22778e+06	1.56919e+06	2.09009e+06	7.59282e+06	2.09934e+07	5.49784e+06	1.41209e+07	1.76123e+07	3.98961e+06	3.42452e+07	5.02999e+07	2.29903e+07	2.75961e+07
131	1.23069e+08	1.02886e+08	1.20394e+08	1.29695e+08	1.35594e+08	1.80106e+08	1.75387e+08	2.38376e+08	1.47805e+08	1.39897e+08	2.00708e+08	1.79575e+08	1.22884e+08	1.34433e+08	1.67561e+08	1.41235e+08	1.33329e+08	1.51849e+08	1.57525e+08	1.6877e+08
132	300010	290044	199760	328703	1.94531e+06	1.35632e+06	2.28414e+06	4.8173e+06	2.70519e+06	2.53072e+06	3.49098e+06	4.35337e+06	603156	2.50134e+06	3.74719e+06	3.17607e+06	3.78546e+06	5.13883e+06	7.34911e+06	1.06599e+07
133	4.38729e+06	8.83524e+06	5.02644e+06	1.2925e+07	1.01622e+07	4.04316e+06	4.65024e+06	3.69801e+06	5.11742e+06	5.01951e+06	5.48696e+06	9.58925e+06	3.09815e+06	1.90849e+06	2.0513e+06	8.95791e+06	3.75304e+06	6.04208e+06	8.82608e+06	1.06397e+07
134	1.71832e+06	3.11091e+06	3.40439e+06	3.25432e+06	3.55508e+06	3.50372e+06	2.75577e+06	1.13639e+07	7.66192e+06	4.74977e+06	6.85852e+06	8.34615e+06	3.72771e+06	2.71809e+06	3.99715e+06	4.41892e+06	3.61317e+06	5.17724e+06	7.99105e+06	6.8032e+06
135	59598	36074.3	27309.9
136	5.03909e+06	5.86499e+06	3.33724e+06	3.03842e+06	3.81191e+06	3.27646e+06	3.79204e+06	3.15041e+06	7.09855e+06	3.85578e+06	9.5615e+06	1.23739e+07	6.52923e+06	7.45603e+06	8.72815e+06	1.73178e+07	1.37531e+07	1.45767e+07	9.81265e+06	1.40856e+07
137	9.6367e+06	3.75693e+07	2.7988e+07	3.63526e+07	1.93081e+07	1.39828e+07	1.23453e+07	9.37788e+06	8.46548e+06	8.06028e+06	1.14927e+07	1.55052e+07	7.69698e+06	7.22702e+06	2.38085e+07	1.39036e+07	2.76701e+07	1.43509e+07	4.25411e+07	1.28438e+07
138	1.94994e+08	2.29716e+08	2.72293e+08	2.83845e+08	3.32063e+08	3.87298e+08	3.54628e+08	3.74131e+08	3.50409e+08	3.7496e+08	3.46033e+08	2.69401e+08	2.29393e+08	2.56701e+08	3.39933e+08	3.39326e+08	2.82552e+08	2.81005e+08	2.9958e+08	2.84127e+08
139	0		0
140	9692.83	1190.82	129558
141	2.36914e+06	2.83381e+06	1.20376e+06	3.0117e+06	2.88871e+06	1.22917e+06	2.79294e+06	4.15591e+06	2.95083e+06	2.75287e+06	3.04897e+06	1.72284e+06	1.69224e+06	2.24192e+06	1.50364e+06	1.36302e+06	1.15406e+06	3.65109e+06	3.91783e+06	3.92798e+06
143	4.24108e+07	5.39051e+07	6.25034e+07	7.033e+07	6.74844e+07	6.34321e+07	5.3236e+07	7.94016e+07	6.64684e+07	5.26161e+07	8.61392e+07	6.85435e+07	7.01109e+07	6.35558e+07	6.57381e+07	9.49981e+07	6.73141e+07	7.36693e+07	6.23683e+07	8.39959e+07
144	2.42915e+08	2.38382e+07	1.5901e+07	5.33633e+06	6.98462e+06	1.61558e+07	8.65622e+06	1.43047e+07	9.72802e+06	1.11888e+07	1.24936e+07	1.87132e+07	1.07312e+07	1.0195e+07	6.47795e+07	6.26614e+07	2.24448e+07	7.37551e+07	1.39455e+08	7.9028e+07
145	9188.97	9621.1	26133.3	136655	57907.7	103846	200348	227106	159329	837240	422501	201029	95217.7	84461.4	89060.1	89203.9	80491.8	83163.3	77851.4	77964.6
146	1.07303e+06	259808	958127	1.26153e+06	3.07274e+06	3.24012e+06	2.63341e+06	1.40077e+07	7.76637e+06	2.61752e+06	3.14928e+06	4.17064e+06	2.82927e+06	2.94605e+06	2.44681e+06	3.38675e+06	3.46641e+06	4.4595e+06	5.79008e+06	3.64786e+06
147	5.52757e+06	1.16812e+07	7.7772e+06	6.47666e+06	8.53746e+06	4.3983e+06	5.34305e+06	2.09017e+06	1.78444e+06	2.2176e+06	2.44451e+06	1.19077e+06	1.18938e+06	344304	2.93805e+06	9.3812e+06	1.34483e+07	1.31793e+07	2.09249e+07	1.47222e+07
148	21883.8	9674.73	9403.33	7054.94	12535.9	-67744.5	22687.1	14155.9	11894.2	7238.67	13489.4	7108.53	6798.59	9630.95	10118.9	13813.2	19153.5	31694.6	15177.2	16111.9
149	386145	989913	8.66452e+06	641593	976864	1.67979e+06	1.29634e+07	2.96379e+06	3.19999e+06	4.22827e+06	4.53508e+06	4.42061e+06	1.24058e+07	1.48139e+07	2.22722e+07	1.80076e+07	1.64341e+07	1.95875e+07	2.03585e+07	3.52053e+07
150	3.07941e+08	2.98727e+08	4.15727e+08	3.22587e+08	3.49875e+08	3.4667e+08	4.12284e+08	1.67981e+09	8.39875e+08	3.91133e+08	5.98279e+08	6.38702e+08	4.0971e+08	3.94488e+08	5.56947e+08	8.07828e+08	7.39304e+08	8.49437e+08	1.53998e+09	1.54019e+09
153	1.33448e+06	950043	1.33065e+06	1.37892e+06	2.93947e+06	3.09207e+06	4.22644e+06	4.10774e+06	4.20195e+06	3.17161e+06	5.79477e+06	2.12933e+06	2.36732e+06	3.12441e+06	3.69874e+06	3.55405e+06	3.65959e+06	3.25426e+06	3.34731e+06	3.65012e+06
154	8.12911e+06	2.13084e+06	1.48771e+07	1.35796e+07	-2.07215e+07	3.24312e+07	1.51964e+07	3.51795e+08	6.93596e+07	3.09702e+07	1.5095e+07	8.25173e+07	1.86512e+07	1.78448e+07	3.47401e+07	2.55955e+07	3.23394e+07	3.8952e+07	5.0295e+07	6.30792e+07
155	159979	180475	152839	182796	176729	152797	307530	345570	249747	1.45997e+06	2.9911e+06	2.61142e+06	1.09863e+06	981812	981439	204799	269181	893322	1.45098e+06	1.28637e+06
156	1.00407e+07	9.28927e+06	1.44761e+07	1.26831e+07	1.59976e+07	1.63288e+07	2.50886e+07	2.27247e+07	2.29559e+07	1.67957e+07	3.59674e+07	3.96979e+07	1.80919e+07	2.55788e+07	1.83486e+07	2.56988e+07	3.3003e+07	4.59837e+07	4.46712e+07	4.02381e+07
157	3.00137e+06	3.48096e+06	4.81342e+06	5.18423e+06	6.31427e+06	8.12817e+06	7.84386e+06	1.14108e+07	4.97955e+06	9.35288e+06	1.15153e+07	8.86911e+06	5.52305e+06	8.77273e+06	1.11763e+07	9.45776e+06	9.64598e+06	8.10793e+06	2.17449e+07	1.41131e+07
158	5.74487e+06	7.16172e+06	3.54193e+06	1.33779e+06	1.75869e+06	3.17373e+06	3.04603e+06	5.94636e+06	4.85641e+06	3.77308e+06	3.59837e+06	8.77535e+06	1.33075e+06	3.72091e+06	3.10885e+06	5.63799e+06	6.741e+06	1.12374e+07	1.17953e+07	9.11362e+06
159	2.36874e+07	2.96002e+07	3.07307e+07	2.81399e+07	7.7847e+07	5.66563e+07	6.26432e+07	5.68453e+07	6.15304e+07	5.49229e+07	1.43761e+08	3.61794e+07	7.0842e+07	8.09967e+07	8.24527e+07	8.20301e+07	6.73126e+07	1.31954e+08	1.04124e+08	6.88344e+07
160	21096.9	7977.45	57398.5	32696.9	22952.8	12395.1	11160.1	20520.6	18130	22940.6	20011.8	16795.3	10449.4	18571	7515.05	-151960	-22765.6	19948.9	17900	20389.8
162	1.1699e+07	1.23425e+07	1.43415e+07	1.43347e+07	1.69527e+07	1.80143e+07	1.87994e+07	3.09705e+07	2.5034e+07	1.9927e+07	2.85262e+07	2.68596e+07	1.43732e+07	1.81388e+07	2.19724e+07	2.75579e+07	2.50428e+07	2.09229e+07	2.34049e+07	2.27947e+07
165	5.87836e+07	7.47281e+07	9.63243e+07	7.64625e+07	4.38537e+07	4.63696e+07	3.70044e+07	5.16421e+07	7.58989e+07	6.7698e+07	6.19506e+07	7.58871e+07	5.653e+07	6.52086e+07	6.54555e+07	5.68346e+07	6.53014e+07	7.16247e+07	9.77408e+07	1.0464e+08
166	5.86109e+06	6.09277e+06	6.43164e+06	6.20091e+06	7.65751e+06	8.83577e+06	1.1315e+07	1.06548e+07	1.20941e+07	7.97907e+06	1.22636e+07	9.93602e+06	6.66263e+06	6.66992e+06	9.39992e+06	1.06884e+07	1.08545e+07	1.02835e+07	1.46842e+07	1.53031e+07
167	2.11588e+07	2.76253e+07	2.52939e+07	3.12636e+07	3.0455e+07	2.88339e+07	3.43492e+07	1.14244e+08	7.43457e+07	4.67505e+07	5.65903e+07	5.94889e+07	5.10617e+07	5.16903e+07	7.64576e+07	8.06353e+07	8.9333e+07	9.52626e+07	2.00643e+08	1.40215e+08
168	4.52426e+06	4.38595e+06	4.90482e+06	1.33882e+07	1.04157e+07	3.05977e+06	8.13558e+06	4.66774e+06	6.35718e+06	4.73176e+06	1.02306e+07	9.2806e+06	4.2379e+06	6.43352e+06	5.11218e+06	4.74047e+06	5.63087e+06	1.03219e+07	1.25642e+07	1.55276e+07
169	1.09967e+08	1.14146e+07	3.71462e+06	3.2841e+06	3.41781e+06	1.94672e+06	1.21763e+06	1.64684e+06	2.69626e+06	1.77406e+06	4.90504e+06	4.36058e+06	3.02168e+06	4.21541e+06	5.72144e+06	3.9455e+06	8.73991e+06	6.60137e+06	3.50696e+06	4.09329e+06
170	2.69033e+07	3.39814e+07	3.31861e+07	2.64867e+07	2.90011e+07	3.67098e+07	3.09754e+07	4.06081e+07	3.52213e+07	4.38008e+07	4.65517e+07	3.66695e+07	3.47147e+07	4.32824e+07	4.93545e+07	4.86111e+07	4.42477e+07	4.59989e+07	5.65643e+07	5.07524e+07
171	8.33579e+07	7.93962e+07	8.09386e+07	9.63664e+07	1.08623e+08	1.25171e+08	1.048e+08	1.25874e+08	9.75584e+07	1.10646e+08	1.57055e+08	2.60554e+08	1.45045e+08	1.62818e+08	3.14006e+08	1.98034e+08	1.66755e+08	3.67054e+08	5.51021e+08	7.51518e+08
173	2.91976e+07	3.06779e+07	2.4932e+07	7.66098e+07	1.63396e+08	6.66729e+07	5.45232e+07	2.50268e+08	1.51628e+08	8.03549e+07	1.25957e+08	1.83341e+08	1.42333e+08	1.37964e+08	2.09601e+08	2.67727e+08	3.22434e+08	3.85055e+08	8.10668e+08	8.29326e+08
174	9.6212e+07	9.65308e+07	1.0471e+08	1.12223e+08	1.29949e+08	1.59681e+08	2.2627e+08	2.99779e+08	1.7584e+08	1.47603e+08	1.78965e+08	1.1845e+08	8.44069e+07	9.48413e+07	1.14896e+08	1.15785e+08	1.38914e+08	1.34923e+08	1.71887e+08	1.86963e+08
175	241833	154365	323122	286185	268778	433533	807837	899709	341362	649055	837898	1.12257e+06	1.52179e+06	738662	522117	456530	481361	668023	853259	734051
176		13.1333	881.303		117.479	457282	720292	158736	113591	319546	704236	630341	220392	392285	565546	441035	510046	2.13379e+06	1.17808e+06	947551
177	-8.61803e+06	-5.29981e+06	-4.37227e+06					94.961
178	1.04318e+06	1.90838e+06	772088	3.08605e+06	2.53902e+06	2.51283e+06	3.88906e+06	3.44296e+06	2.79766e+06	1.88063e+06	1.44767e+06	686030	3.11537e+06	4.36737e+06	959030	2.03786e+06	855109	457816	291337	854712
179	1.27408e+06	3.37961e+06	1.81857e+06	7.25607e+06	9.07498e+06	8.66641e+06	8.9436e+06	2.05973e+07	1.4756e+07	1.61917e+07	2.49078e+07	2.81726e+07	2.44709e+06	2.54681e+07	3.724e+06	6.62816e+06	3.46082e+07	3.48016e+07	6.86347e+07	6.63825e+07
181	4.23282e+06	4.68787e+06	3.19049e+06	3.89022e+06	1.3793e+06	1.1265e+07	7.20645e+06	8.7411e+06	2.58436e+06	1.35251e+07	4.99857e+06	7.2687e+06	1.42079e+07	1.44429e+07	1.97271e+07	1.53162e+07	1.20027e+07	1.20002e+07	1.81921e+07	1.8687e+07
182	1.42195e+06	985462	631284				2392.2
183	3.675e+06	1.9083e+07	1.09704e+07	1.99494e+07	4.35234e+07	9.20866e+07	5.30251e+07	3.5331e+08	1.26755e+08	5.33168e+07	8.52704e+07	1.17083e+08	6.45983e+07	4.71336e+07	6.90062e+07	6.40261e+07	6.46169e+07	7.39822e+07	1.4183e+08	1.01378e+08
184	2.3551e+06	1.48422e+06	951849	580394	1.05569e+06	858233	1.08822e+06	610425	749050	947622	1.19838e+06	2.16382e+06	1.33928e+06	4.30293e+06	2.3342e+06	1.78226e+06	2.09558e+06	2.12462e+06	2.60782e+06	5.5001e+06
185	3.60107e+07	1.75661e+08	1.94542e+08	1.50996e+08	2.16176e+08	2.78992e+08	2.36998e+08	5.2717e+08	3.04538e+08	2.41885e+08	3.0485e+08	3.28337e+08	1.9641e+08	1.86701e+08	2.22045e+08	2.49887e+08	2.87044e+08	2.71099e+08	4.07001e+08	3.36024e+08
186	1.3657e+07	1.80722e+06	2.46189e+06	5.05476e+06	1.48848e+07	8.62128e+06	2.37549e+06	2.34453e+07	1.77567e+06
188	21324.2	112421	13084.8	221673	261685	332835	266240	842383	375194	400895	363136	33148.7	36680.3	2.52257e+06	43523.8	42926.6	26677.1	213502	345195	375658
189	851117	786470	862006	975091	979694	1.16252e+06	966815	2.64687e+06	1.53985e+06	1.2074e+06	910282	775866	142527	177925	120607	129676	120292	955592	1.2884e+06	1.2756e+06
191	343599	249272	247052	235025	266066	1.25272e+06	930068	2.24406e+06	1.24486e+06	873961	1.24347e+06	1.44026e+06	844418	621865	246564	499726	320808	1.14112e+06	1.68322e+06	1.54948e+06
193	111677	141293	127115	130058	179269	143722	463984	180782	171328	176759	305982	161734	433579	152112	168836	662399	695223	875077	1.29784e+06	1.18364e+06
194	6.1513e+07	1.29834e+08	7.96881e+07	1.37032e+08	9.76769e+07	1.14468e+08	1.2494e+08	1.91606e+08	1.61031e+08	1.75056e+08	2.2225e+08	1.22823e+08	1.8155e+08	2.01544e+08	2.75065e+08	2.63024e+08	3.03643e+08	3.12092e+08	4.56406e+08	4.22977e+08
195	8.54829e+06	1.40582e+07	1.33358e+07	1.43109e+07	2.77745e+07	2.83119e+07	5.2618e+07	3.23614e+07	2.43285e+07	1.76375e+07	3.91246e+07	6.48062e+07	1.85465e+07	1.32868e+07	1.23244e+07	1.52545e+07	1.65142e+07	1.73794e+07	1.71811e+07	1.77696e+07
196	578795	303373	329331	1.77626e+06	1.201e+06	1.04619e+06	1.03069e+06	286323	1.05767e+06	1.04359e+06	1.49149e+06	354605	292099	300985	235295	219811	254212	924301	2.5559e+06	2.49023e+06
197	850998	908070	316514	774841	1.94455e+06	6.56108e+06	1.31817e+06	955928	2.02152e+06	1.77081e+06	1.19794e+06	8.18496e+06	1.28842e+06	1.10266e+06	1.16167e+06	1.23175e+06	1.39232e+06	3.73663e+06	5.25268e+06	4.46734e+06
198	8.05346e+06	9.88751e+06	4.76976e+06	6.01582e+06	1.02863e+07	8.19202e+06	7.66593e+06	2.03478e+07	1.74589e+07	2.00185e+07	2.46484e+07	2.50228e+07	1.70573e+07	2.23227e+07	3.21159e+07	3.03502e+07	4.31611e+07	4.41828e+07	4.41983e+07	6.5035e+07
199	4.44945e+07	4.72037e+07	1.80571e+08	1.42647e+07	1.36731e+07	1.89967e+07	1.4217e+07	3.76711e+07	2.88711e+07	2.00357e+07	2.82539e+07	2.92159e+07	2.95943e+07	3.31343e+07	3.77359e+07	4.77002e+07	5.92977e+07	4.28687e+07	9.11455e+07	6.19254e+07
200	7.08169e+07	6.6718e+07	6.61234e+07	5.77985e+07	7.57128e+07	7.00376e+07	7.26117e+07	1.76656e+08	9.42177e+07	8.09044e+07	1.51864e+08	2.23031e+08	1.08636e+08	9.60956e+07	1.60038e+08	8.28628e+07	9.5213e+07	1.12486e+08	1.9603e+08	1.70109e+08
201	931104	1.34597e+06	2.00749e+06	2.54876e+06	2.59679e+06	2.64291e+06	3.96418e+06	3.724e+06	4.86574e+06	3.70983e+06	5.35912e+06	5.57223e+06	3.19866e+06	3.42962e+06	3.10247e+06	4.50168e+06	5.93865e+06	8.17289e+06	8.76957e+06	1.04691e+07
202	2.63514e+08	2.40329e+08	1.15241e+08	1.94669e+08	1.69452e+08	1.66372e+08	1.73422e+08	1.61027e+08	1.09714e+08	1.21747e+08	2.1473e+08	1.66599e+08	1.31983e+08	1.00841e+08	4.60219e+08	3.52356e+08	6.42601e+08	6.39108e+08	3.94248e+08	4.95213e+08
203	2.59497e+08	2.84968e+08	3.07265e+08	2.81775e+08	2.87371e+08	3.39831e+08	3.65323e+08	7.59758e+08	5.68257e+08	3.57263e+08	5.50417e+08	3.90011e+08	2.86275e+08	3.0978e+08	3.27276e+08	3.64632e+08	3.78308e+08	4.2173e+08	6.97331e+08	5.61817e+08
206	1.09271e+07	1.13952e+07	1.19504e+07	2.52811e+07	2.47382e+07	2.58244e+07	3.58934e+07	2.62593e+07	4.08036e+07	3.39653e+07	3.66169e+07	2.74167e+07	2.87833e+07	3.24639e+07	2.3122e+07
207	495552	591999	563220	606328	673217	678277	707207	732282	644660	831979	794724	445863	512615	1.52991e+06	1.73766e+06	751928	656087	1.93518e+06	2.57301e+06	1.82567e+06
208	1.0426e+06	1.17187e+06	969893	1.10255e+06	2.31782e+06	1.00564e+06	1.0864e+06	1.10145e+06	1.44176e+06	1.00368e+06	1.49659e+06	1.2221e+06	1.30102e+06	796407	1.4423e+06	2.10804e+06	1.67954e+06	2.44107e+06	2.09009e+06	5.33521e+06
209	4.04197e+06	2.47895e+06	1.75818e+06	7.43381e+06	7.5015e+06	6.69026e+06	8.52253e+06	7.84615e+06	3.92075e+06	4.36305e+06	5.13953e+06	70767.4	306578	205574	43572.9	157350	4.47548e+06	7.44734e+06	1.03013e+07	9.4633e+06
210	2.78359e+07	3.268e+07	3.60003e+07	3.43183e+07	4.17565e+07	5.43057e+07	5.18043e+07	2.41111e+08	1.24608e+08	7.62116e+07	1.03052e+08	1.32192e+08	7.63263e+07	6.59089e+07	7.29604e+07	7.08351e+07	7.76876e+07	8.35431e+07	1.64591e+08	1.49321e+08
211	2.75837e+07	2.67664e+07	2.60892e+07	3.22155e+07	3.06331e+07	3.16315e+07	2.65017e+07	3.94401e+07	1.61556e+07	1.72835e+07	3.90328e+07	2.37446e+07	1.82907e+07	-6.76324e+06	2.49263e+07	1.53627e+07	2.13989e+07	-1.34931e+07	3.13119e+07	1.64406e+07
212	7.80565e+06	1.34703e+07	2.16409e+07	1.81413e+07	2.67137e+07	5.01919e+07	2.72831e+07	7.80071e+07	2.82216e+07	5.04248e+07	7.95221e+07	9.84253e+07	8.86348e+07	4.68936e+07	2.56946e+07	1.35308e+07	2.09745e+07	2.27011e+07	2.68037e+07	3.20192e+07
213	886003	830843	874989	493384	501556	630060	427973	297373	566267	240393	474093	265668	-222654	1.26935e+06	707230	875894	822423	1.64514e+06	989040	1.19736e+06
215	9.67929e+06	1.4295e+07	9.23207e+06	1.47743e+07	2.1796e+07	1.70795e+07	1.84292e+07	1.51563e+07	6.87303e+06	9.18665e+06	1.27953e+07	9.43814e+06	9.50341e+06	1.25025e+07	1.72669e+07	1.69674e+07	1.32486e+07	1.6813e+07	1.44009e+07	1.34287e+07
216	1.11849e+08	7.99329e+07	1.07596e+08	1.49799e+08	1.32222e+08	1.45391e+08	1.4117e+08	1.52073e+08	1.39841e+08	1.45457e+08	1.67902e+08	1.65733e+08	1.26354e+08	1.56968e+08	2.2876e+08	2.28673e+08	2.05605e+08	2.15219e+08	2.84694e+08	2.76286e+08
217	2.10873e+06	1.58433e+06	1.31052e+06	1.64198e+06	2.55645e+06	4.27083e+06	2.5952e+06	5.29789e+06	3.18026e+06	4.11564e+06	4.11982e+06	5.35753e+06	3.70044e+06	3.25023e+06	4.42688e+06	5.45518e+06	5.30321e+06	6.37422e+06	1.07048e+07	9.18595e+06
218	456.535	4527.07	0	-4796.62														138.256	-19301.2	30.7499
219	293941	389520	281844	976390	869172	912333	981528	1.1148e+06	1.15298e+06	810911	996207	256620	145126	766418	155427	880090	928108	876639	876158	814908
220	5.15432e+06	4.44113e+06	4.13285e+06	5.17335e+06	3.93216e+06	5.03507e+06	5.56387e+06	9.09011e+06	5.87085e+06	4.5629e+06	6.11516e+06	2.58697e+06	4.05673e+06	4.81999e+06	3.53495e+06	3.79443e+06	4.00531e+06	7.60416e+06	8.54456e+06	7.5417e+06
221	1.76398e+07	1.03806e+07	8.7235e+06	1.2634e+07	1.90951e+07	2.88878e+07	2.45352e+07	5.44954e+07	2.71774e+07	2.27651e+07	3.7936e+07	7.52892e+07	5.6759e+07	5.84893e+07	6.7038e+07	7.56111e+07	1.08847e+08	1.06371e+08	2.13465e+08	2.57846e+08
222	2.54407e+07	2.89158e+07	2.75136e+07	5.09492e+07	2.91344e+07	3.14721e+07	2.86428e+07	3.3392e+07	2.34514e+07	2.47777e+07	3.18725e+07	2.26902e+07	1.58069e+07	3.11475e+07	2.97261e+07	3.6267e+07	4.32794e+07	4.6587e+07	4.95066e+07	5.09587e+07
223	1.28665e+08	1.0438e+08	1.13716e+08	1.06418e+08	6.80326e+07	1.01742e+08	1.32396e+08	2.78043e+08	1.20605e+08	6.4036e+07	8.61339e+07	7.65239e+07	5.59212e+07	8.10664e+07	1.05002e+08	1.16127e+08	1.30056e+08	1.98554e+08	2.27485e+08	2.68306e+08
225	2.6155e+07	2.83788e+07	3.30961e+07	3.36685e+07	3.76524e+07	7.51297e+07	7.65577e+07	2.64452e+07	5.82077e+07	4.8919e+07	1.09219e+08	1.18457e+08	4.92234e+07	1.49131e+07	9.4563e+07	6.69883e+07	6.54728e+07	2.06843e+08	4.31349e+08	2.8014e+08
226	1.89339e+07	9.79158e+06	5.45786e+06	5.87366e+06	2.28e+06	6.14979e+06	1.11353e+07	7.83675e+06	6.92014e+06	5.3517e+06	6.71825e+06	6.44688e+06	6.11987e+06	7.21533e+06	1.08343e+07	7.72797e+06	7.38461e+06	8.88762e+06	7.74242e+06	8.27162e+06
227	7080.33	11068.1	15395.9	23857.9	23644.8	60263.5	97787.5	104891	135743	41259.7	36462.9	23571.9	18772.8	47007.5	23392	25892.5	30566	75044	91250.9	76826.2
229	3.82454e+08	3.63846e+08	3.77381e+08	3.66426e+08	4.13034e+08	4.35034e+08	4.30836e+08	1.4499e+09	6.41389e+08	4.38986e+08	8.15064e+08	9.49117e+08	4.79056e+08	4.3727e+08	5.87391e+08	5.74381e+08	6.2024e+08	5.861e+08	1.07545e+09	9.08875e+08
230	3.22824e+06	3.41645e+06	2.53323e+06	7.40555e+06	3.83045e+06	1.44315e+07	2.67847e+07	6.82243e+07	3.58259e+07	2.1029e+07	5.19993e+07	5.18249e+07	3.636e+07	2.48656e+07	3.64013e+07	4.74064e+07	6.51556e+07	5.35536e+07	1.07386e+08	3.824e+07
231	2.69698e+08	2.8039e+08	2.82224e+08	2.90649e+08	3.6663e+08	3.72807e+08	3.33231e+08	4.17222e+08	3.58402e+08	3.48695e+08	4.42253e+08	4.1846e+08	2.85552e+08	3.10937e+08	3.46516e+08	3.6569e+08	3.8171e+08	4.66359e+08	5.32231e+08	4.97107e+08
232	85.595	1086.81	5221.82
233	2.05715e+06	1.24103e+06	3.23428e+06	2.87471e+06	2.46544e+06	2.4451e+06	3.95188e+06	5.49532e+06	1.14536e+06	1.24114e+06	1.51782e+06	1.56309e+06	5.87941e+06	3.16028e+06	4.40429e+06	6.86001e+06	1.01622e+07	1.15851e+07	1.38009e+07	1.41947e+07
234	1.44096e+06	2.715e+06	3.09806e+06	8.05875e+06	4.67169e+06	4.26166e+06	1.32487e+07	1.29076e+07	2.17772e+07	1.83119e+07	1.42609e+07	1.17296e+07	4.43747e+06	5.4471e+06	8.1092e+06	1.05705e+07	2.12735e+07	1.55266e+07	2.37406e+07	2.99399e+07
235	4.20002e+06	4.69332e+06	1.11736e+06	911485	2.15935e+06	2.5722e+06	808797	1.35777e+06	1.79539e+06	1.70286e+06	1.99688e+06	2.38382e+06	2.7986e+06	2.43689e+06	4.01473e+06	5.02274e+06	4.75786e+06	6.49366e+06	5.9416e+06	1.31767e+07
236	3.83409e+07	4.34844e+07	4.41476e+07	5.71455e+07	5.28519e+07	5.26356e+07	5.93286e+07	8.8387e+07	5.09229e+07	7.09076e+07	9.23879e+07	1.24798e+08	8.44962e+07	9.18444e+07	8.87695e+07	1.08322e+08	1.03198e+08	1.14571e+08	7.13321e+07	4.48687e+07
237	1.83582e+07	2.62551e+07	2.96861e+07	3.52092e+07	3.70268e+07	4.46034e+07	6.27276e+07	5.63584e+07	6.54466e+07	8.73315e+07	1.19651e+08	9.46992e+07	1.13907e+08	1.42871e+08	1.73736e+08	1.74062e+08	1.73696e+08	2.05052e+08	2.17372e+08	2.46728e+08
238	2.47366e+06	4.47511e+06	5.66182e+06	6.0492e+06	2.93054e+06	7.51576e+06	2.58358e+07	1.07469e+07	1.24397e+07	7.72655e+06	7.55902e+06	1.54225e+07	1.35227e+07	1.85604e+07	1.63337e+07	1.75865e+07	3.49714e+07	2.17074e+07	2.46509e+07	5.27864e+07
242		28125.9
244	295037	270289	272029	418003	416467	360083	499338	456275	426751	397471	689091	474754	451896	390800	323696	1.48441e+06	955404	445897	433575	518726
249	3.62669e+07	5.67863e+07	4.01848e+07	3.98721e+07	3.97958e+07	3.82603e+07	6.98999e+07	1.18207e+08	6.96379e+07	5.94706e+07	9.91891e+07	9.19584e+07	8.80627e+07	4.1002e+07	8.03254e+07	1.02887e+08	1.45828e+08	9.48873e+07	1.00821e+08	6.67459e+07
250	2.41386e+07	1.5444e+07	1.49481e+07	4.84732e+06	5.71518e+06	4.84456e+06	3.61867e+06	5.47051e+06	3.82171e+06	6.73951e+06	1.94582e+07	2.85899e+07	3.73871e+06	5.63821e+06	5.55849e+06	6.84756e+06	7.5573e+06	2.61595e+07	8.62353e+07	2.04772e+07
251	1.40463e+08	5.96847e+08	6.36546e+07	5.60445e+07	6.70181e+07	9.70965e+07	2.69685e+07	1.23563e+07	7.76027e+06	1.06374e+07	4.17011e+07	2.02637e+07	5.81701e+06	5.30507e+06	1.70324e+07	2.8472e+07	2.97907e+07	2.1523e+07	-8.87335e+06	2.57419e+07
252	1.7141e+08	1.05372e+08	3.88172e+08	6.03219e+08	1.42534e+07	5.639e+07	1.35101e+08	1.35991e+08	1.79563e+07	-1.09148e+08	-1.30248e+08	-1.23584e+08	5.70722e+07	7.78758e+07	1.62724e+07	1.04482e+08	1.22779e+08	1.21522e+08	6.23896e+07	5.99363e+07
255				2.40957e+08	2.85994e+08	2.98329e+08	2.67865e+08	1.01692e+09	4.1752e+08	2.79357e+08	3.74347e+08	4.11246e+08	2.25509e+08	2.25918e+08	2.40064e+08	2.9073e+08	2.91198e+08	2.96184e+08	5.43718e+08	4.42213e+08
256				6.24912e+06	9.81574e+06	6.34087e+06	6.16984e+06	2.76766e+07	1.22939e+07	5.81331e+06	8.26036e+06	9.39502e+06	5.06244e+06	4.25745e+06	6.06604e+06	7.36223e+06	7.48831e+06	8.80668e+06	1.72906e+07	1.51006e+07
272										5.42782e+06	5.7082e+06	1.42003e+07	3.96248e+06	4.98157e+06	5.80031e+06	6.71215e+06	8.83773e+06	2.40265e+07	1.81697e+07	9.8248e+06
273										8.23832e+06	1.27068e+07	2.08176e+07	2.29363e+07	2.09412e+07	4.43367e+07	2.60051e+07	2.8944e+07	4.60826e+07	6.74039e+07	6.34703e+07
276																2.85887e+07	3.24441e+07	3.22827e+07	2.56978e+07	2.30959e+07
277																17479.9	9601.45	2.64446e+06	1.27698e+06	1.07376e+06
299				17726.8	80321.4	48785.9	38537.7	56581.7	573029	1.00756e+06	1.21275e+06	128742	596001	307681	521708	515586	863846	860102	611778	861763

## Sheet: Country Code from FAO
Country Code	Country
1	Armenia
2	Afghanistan
3	Albania
4	Algeria
5	American Samoa
6	Andorra
7	Angola
8	Antigua and Barbuda
9	Argentina
10	Australia
11	Austria
12	Bahamas
13	Bahrain
14	Barbados
15	Belgium-Luxembourg
16	Bangladesh
17	Bermuda
18	Bhutan
19	Bolivia (Plurinational State of)
20	Botswana
21	Brazil
22	Aruba
23	Belize
24	British Indian Ocean Territory
25	Solomon Islands
26	Brunei Darussalam
27	Bulgaria
28	Myanmar
29	Burundi
30	Antarctica
31	Bouvet Island
32	Cameroon
33	Canada
35	Cabo Verde
36	Cayman Islands
37	Central African Republic
38	Sri Lanka
39	Chad
40	Chile
41	China, mainland
42	Christmas Island
43	Cocos (Keeling) Islands
44	Colombia
45	Comoros
46	Congo
47	Cook Islands
48	Costa Rica
49	Cuba
50	Cyprus
51	Czechoslovakia
52	Azerbaijan
53	Benin
54	Denmark
55	Dominica
56	Dominican Republic
57	Belarus
58	Ecuador
59	Egypt
60	El Salvador
61	Equatorial Guinea
62	Ethiopia PDR
63	Estonia
64	Faroe Islands
65	Falkland Islands (Malvinas)
66	Fiji
67	Finland
68	France
69	French Guyana
70	French Polynesia
71	French Southern Territories
72	Djibouti
73	Georgia
74	Gabon
75	Gambia
77	Germany Nl
78	Germany Fr
79	Germany
80	Bosnia and Herzegovina
81	Ghana
82	Gibraltar
83	Kiribati
84	Greece
85	Greenland
86	Grenada
87	Guadeloupe
88	Guam
89	Guatemala
90	Guinea
91	Guyana
92	Heard and McDonald Islands
93	Haiti
94	Holy See
95	Honduras
96	China, Hong Kong SAR
97	Hungary
98	Croatia
99	Iceland
100	India
101	Indonesia
102	Iran (Islamic Republic of)
103	Iraq
104	Ireland
105	Israel
106	Italy
107	Côte d'Ivoire
108	Kazakhstan
109	Jamaica
110	Japan
111	Johnston Island
112	Jordan
113	Kyrgyzstan
114	Kenya
115	Cambodia
116	Democratic People's Republic of Korea
117	Republic of Korea
118	Kuwait
119	Latvia
120	Lao People's Democratic Republic
121	Lebanon
122	Lesotho
123	Liberia
124	Libya
125	Liechtenstein
126	Lithuania
127	Marshall Islands
128	China, Macao SAR
129	Madagascar
130	Malawi
131	Malaysia
132	Maldives
133	Mali
134	Malta
135	Martinique
136	Mauritania
137	Mauritius
138	Mexico
139	Midway Island
140	Monaco
141	Mongolia
142	Montserrat
143	Morocco
144	Mozambique
145	Micronesia (Federated States of)
146	Republic of Moldova
147	Namibia
148	Nauru
149	Nepal
150	Netherlands
151	Netherlands Antilles (former)
153	New Caledonia
154	North Macedonia
155	Vanuatu
156	New Zealand
157	Nicaragua
158	Niger
159	Nigeria
160	Niue
161	Norfolk Island
162	Norway
163	Northern Mariana Islands
164	Pacific Islands Trust Territory
165	Pakistan
166	Panama
167	Czechia
168	Papua New Guinea
169	Paraguay
170	Peru
171	Philippines
172	Pitcairn
173	Poland
174	Portugal
175	Guinea-Bissau
176	Timor-Leste
177	Puerto Rico
178	Eritrea
179	Qatar
180	Palau
181	Zimbabwe
182	Réunion
183	Romania
184	Rwanda
185	Russian Federation
186	Serbia and Montenegro
187	Saint Helena, Ascension and Tristan da Cunha
188	Saint Kitts and Nevis
189	Saint Lucia
190	Saint Pierre and Miquelon
191	Saint Vincent and the Grenadines
192	San Marino
193	Sao Tome and Principe
194	Saudi Arabia
195	Senegal
196	Seychelles
197	Sierra Leone
198	Slovenia
199	Slovakia
200	Singapore
201	Somalia
202	South Africa
203	Spain
205	Western Sahara
206	Sudan (former)
207	Suriname
208	Tajikistan
209	Eswatini
210	Sweden
211	Switzerland
212	Syrian Arab Republic
213	Turkmenistan
214	China, Taiwan Province of
215	United Republic of Tanzania
216	Thailand
217	Togo
218	Tokelau
219	Tonga
220	Trinidad and Tobago
221	Oman
222	Tunisia
223	Turkey
224	Turks and Caicos Islands
225	United Arab Emirates
226	Uganda
227	Tuvalu
228	USSR
229	United Kingdom of Great Britain and Northern Ireland
230	Ukraine
231	United States of America
232	United States Minor Outlying Islands
233	Burkina Faso
234	Uruguay
235	Uzbekistan
236	Venezuela (Bolivarian Republic of)
237	Viet Nam
238	Ethiopia
239	British Virgin Islands
240	United States Virgin Islands
242	Wake Island
243	Wallis and Futuna Islands
244	Samoa
246	Yemen Ar Rp
247	Yemen Dem
248	Yugoslav SFR
249	Yemen
250	Democratic Republic of the Congo
251	Zambia
255	Belgium
256	Luxembourg
258	Anguilla
259	Channel Islands
260	Svalbard and Jan Mayen Islands
264	Isle of Man
270	Mayotte
271	South Georgia and the South Sandwich Islands
272	Serbia
273	Montenegro
276	Sudan
277	South Sudan
278	Bonaire, Sint Eustatius and Saba
279	Curaçao
280	Sint Maarten (Dutch part)
281	Saint-Martin (French part)
282	Saint Barthélemy
283	Jersey
284	Åland Islands
286	Serbia (excluding Kosovo)
299	Palestine
351	China
420	Sub-Saharan Africa
429	North Africa (excluding Sudan)
5000	World
5100	Africa
5101	Eastern Africa
5102	Middle Africa
5103	Northern Africa
5104	Southern Africa
5105	Western Africa
5200	Americas
5203	Northern America
5204	Central America
5205	Latin America and the Caribbean
5206	Caribbean
5207	South America
5208	Northern America and Europe
5300	Asia
5301	Central Asia
5302	Eastern Asia
5303	Southern Asia
5304	South-eastern Asia
5305	Western Asia
5306	Central Asia and Southern Asia
5307	Eastern Asia and South-eastern Asia
5308	Western Asia and Northern Africa
5400	Europe
5401	Eastern Europe
5402	Northern Europe
5403	Southern Europe
5404	Western Europe
5500	Oceania
5501	Australia and New Zealand
5502	Melanesia
5503	Micronesia
5504	Polynesia
5600	Antarctic Region
5706	European Union (28)
5706	European Union (28)
5707	European Union (27)
5707	European Union (27)
5801	Least Developed Countries
5802	Land Locked Developing Countries
5803	Small Island Developing States
5807	Oceania excluding Australia and New Zealand
5810	Sub-Saharan Africa (including Sudan)
5815	Low Income Food Deficit Countries
5815	Low Income Food Deficit Countries
5817	Net Food Importing Developing Countries
5817	Net Food Importing Developing Countries
5848	Annex I countries
5849	Non-Annex I countries
5854	East Asia (excluding China)
5855	South Asia (excluding India)
5858	Low income economies
5859	Lower-middle-income economies
5873	OECD
9010	High-income economies
9011	Upper-middle-income economies
