# Supplementary material for: Physical and virtual nutrient flows in global telecoupled agricultural trade networks
Source: Nat Commun. 2023 Apr 26;14:2391. doi: 10.1038/s41467-023-38094-4 (PMC10130181; doi:10.1038/s41467-023-38094-4)
Supplement: Supplementary file 7 — Supplementary Dataset 4 [file 41467_2023_38094_MOESM7_ESM.xlsx]

## Sheet: Cover page
Article	Physical and virtual nitrogen / phosphorus flows in global telecoupled agricultural trade networks
Title	Supplementary Data 4
File description	This dataset contains IOS3 code for each country or region covered in Table 1.

## Sheet: Supplementary Data 4
ISO3 Code	Country/Region Name
Flour, wheat	Cereal
ARG	Argentina
AUS	Australia
BRA	Brazil
CAN	Canada
FRA	France
USA	United States of America
CHN	China
MEX	Mexico
JPN	Japan
NLD	Netherlands
THA	Thailand
COL	Colombia
IDN	Indonesia
KOR	Republic of Korea
BEL	Belgium
PHL	Philippines
ESP	Spain
